# Supplementary material for: Schizophrenia risk gene ZNF804A controls ribosome localization and synaptogenesis in developing human neurons
Source: Sci Adv. 2026 May 20;12(21):eaea0755. doi: 10.1126/sciadv.aea0755 (PMC13189102; doi:10.1126/sciadv.aea0755)
Supplement: Supplementary file 2 — Tables S1 to S12 [file sciadv.aea0755_tables_s1_to_s12.zip]

Archive with 1 entries (1 files):
- sciadv.aea0755_tables_s1_to_s12.xlsx
