# Supplementary material for: Schizophrenia risk gene ZNF804A controls ribosome localization and synaptogenesis in developing human neurons
Source: Sci Adv. 2026 May 20;12(21):eaea0755. doi: 10.1126/sciadv.aea0755 (PMC13189102; doi:10.1126/sciadv.aea0755)
Supplement: Supplementary file 2 — Tables S1 to S12 [file sciadv.aea0755_tables_s1_to_s12.zip › sciadv.aea0755_tables_s1_to_s12.xlsx]

## Sheet: Read me
		Supplementary Tables for "Schizophrenia risk gene ZNF804A controls ribosome localization and synaptogenesis in immature human cortical neurons"
		Laura Sichlinger et al.
		*Corresponding author. Email: deepak.srivastava@kcl.ac.uk
		Table Legends
		Table S1. List of Primers and Antibodies used in this study. Forward and reverse primer sequences including amplicon sizes ordered by experiments, for which they were used in this study.
		Table S2. Results of statistical analysis for Fig. 1B - C. Summary results table (top) of two-way ANOVA for isoform, timepoint, line and isoform:timepoint interaction effects on ZNF804A expression in neuroprogenitor cells (NPCs). Results table of Tukey’s test for post-hoc analysis (bottom) with difference in means (*.diff), confidence levels (*.lwr, *.upr) and the adjusted p-values for all possib…
		Table S3. RNASeq: Differentially expressed genes (DEGs) of Signatures A, B and C
		Table S4. Gene ontology (GO) terms and statistics for differentially expressed genes (FDR 7%) in ZNF804A-E3/-E3 neurons. Green colour-coding identifies terms plotted in dotplot (FDR < 0.05).
		Table S5. List of genes used to build gene modules specific for calcium signalling, synapses, AIS, pan-neuronal and IEG modules.
		Table S6 Log2-transformed label free quantitation (LFQ) scores for 5393 identified proteins in each sample
		Table S7 Results of differential protein expression analysis according to cellular compartment
		Table S8 Gene ontology (GO) terms and statistics for proteins enriched in neurites (top) and somata (bottom).
		Table S9 Cell line information.
		Table S10 Single guide RNA (sgRNA) sequences used for dual single-guide RNA CRISPR/Cas9 approach including on- and off-target scores provided by IDT or CRISPOR.
		Table S11 RNA sequencing quality scores and number of unique reads for each sample.
		Table S12 List of antibodies used in this sudy.

## Sheet: Table S1 - Primers
Primers for ZNF804A expression analysis throughout cellular cortical development
ZNF804A full-length (E2E3)				Amplicon Size
Forward	GACAAGCAGTACTATAAGCACCA			154
Reverse	GTGCCTTTTCCTGTTTTCTTTCA
E3E4				Amplicon Size
Forward	CAGGAAAAGGCACTCCAACG			75
Reverse	GCCACTTCCAGGAGCACATA
E2-4				Amplicon Size
Forward	CTGTGAACTCTGTGACAAGCAG			298
Reverse	CACAACAACTCGTTGGGAAA
Genotyping primers flanking excision site in ZNF804A locus
Primer sequence I				Amplicon size
Forward	TTCACAAGCCAAAATGCGAG			1898 (wildtype)
Reverse	TCAATTCACCCAGCATTCACC			81 (mutant)
Primer sequence II				Amplicon size
Forward	GGATTTATAAGGCACGAATCCTTC			2249 (wildtype)
Reverse	TGCTCTTAACCAGTTCTATCTGAC			478 (mutant)
Primers for potential off-targets
sgRNA1
Ranking	Chromosome	Potential off-target sequence	Primer sequence	Amplicon size
1	chr1:-44387600	AATGTGTGTACCTCTTGACA	F: CAGGAGTGGGCACATACGC	1587
			R: AAACTGTGCGAGTGTGTGCTA
2	chr7:+122403326	TTTCTGTTTACCTCTCTACA	F: ATGTTCACCATCAAGCAATTAGG	1399
			R: CCCCCAACTCAGCTATAAAGT
3	chr5:+110971250	ATTGTGTGTGCCTCTTGACA	F: TGGCTTCCAACACTCTGCTT	606
			R: ATCCCCTTGGTTTGCTGAGG
4	chr3:-117476849	CTTGAGTTTTCCTCTCTACA	F: ACACATGAGCCAGACAGCAA	1723
			R: AGTGTGATCGTTGAAGCCAGT
sgRNA2
Ranking	Locus	Potential off-target sequence	Primer sequence	Amplicon size
1	chr12:+111474134	CACCTA-AGCCCAATTGGTA	F: GCCAGTCATGTTTCATCCCTAC	1121
			R: TAAGGCGCTAAAGGGACATATTATC
2	chr20:+11338400	CTTCTATA-CCCAATTGGTA	F: AACACAAATGCCTTAAACTGGAT	534
			R: CAGAGAAATCTGCAATCAGCATCA
3	chr20:+23807904	CTTCTAT-GCCTAATTGGTA	F: TCGTAGTGGGTATCCTTGCC	532
			R: GAACTGCTGCCAATCTTACTGA
4	chr20:-39488186	TTACTAG-GCCCAATTGGTA	F: ACTATGGCACTCCTGTTGTTAG	1674
			R: TGCCCTCCCAAATACATCAATG

## Sheet: Table S2 - Stats
Three-way ANOVA
	Df	Sum Sq	Mean Sq	F value	Pr(>F)
Isoform	1	3.083	3.0831	15.1689	0.0001707
Timepoint	6	135.685	22.6141	111.261	< 0.0000000000000002
Line	2	11.249	5.6247	27.6731	1.981e-10
Isoform:Timepoint	6	0.57	0.095	0.4672	0.831318
Residuals	108	21.951	0.2033
TukeyHSD post-hoc corrections
Isoform
	Isoform.diff	Isoform.lwr	Isoform.upr	Isoform.p.adj	Significance
E3E4-E2E3	-0.315366	-0.475868	-0.154864	0.000170685	*
Line
	Line.diff	Line.lwr	Line.upr	Line.p.adj	Significance
127-014	0.727992	0.49129	0.964694	1.47478e-10	*
M3-014	0.486021	0.249319	0.722723	1.09677e-05	ns
M3-127	-0.241971	-0.475768	-0.00817314	0.0407387	*
Timepoint
	Timepoint.diff	Timepoint.lwr	Timepoint.upr	Timepoint.p.adj	Significance
D10-D0	1.11859	0.667055	1.57013	5.26516e-10	*
D12-D0	1.60626	1.15473	2.0578	6.06182e-14	*
D14-D0	2.23185	1.78031	2.68339	1.15463e-14	*
D16-D0	2.61829	2.16675	3.06982	1.15463e-14	*
D18-D0	3.02398	2.57244	3.47551	1.15463e-14	*
D20-D0	3.13444	2.669	3.59987	1.15463e-14	*
D12-D10	0.48767	0.0361338	0.939206	0.0254207	*
D14-D10	1.11326	0.661722	1.56479	6.28686e-10	*
D16-D10	1.49969	1.04816	1.95123	7.41629e-14	*
D18-D10	1.90539	1.45385	2.35692	1.38778e-14	*
D20-D10	2.01584	1.55041	2.48128	1.26565e-14	*
D14-D12	0.625588	0.174052	1.07712	0.00120994	*
D16-D12	1.01202	0.560489	1.46356	1.72762e-08	*
D18-D12	1.41772	0.96618	1.86925	9.69225e-14	*
D20-D12	1.52817	1.06274	1.99361	7.74936e-14	*
D16-D14	0.386437	-0.0650995	0.837973	0.145247	ns
D18-D14	0.792128	0.340592	1.24366	1.43132e-05	*
D20-D14	0.902586	0.437154	1.36802	1.22523e-06	*
D18-D16	0.405692	-0.0458445	0.857228	0.108278	ns
D20-D16	0.51615	0.0507168	0.981583	0.0196347	*
D20-D18	0.110458	-0.354975	0.575891	0.991547	ns

## Sheet: Table S3 - DEGs
	DEGs from Signature A: wildtype vs. homozygous								DEGs from Signature B: wildtype vs. heterozygous								DEGs from Signature C: heterozygous vs. homozygous
		baseMean	log2FoldChange	lfcSE	stat	pvalue	padj			baseMean	log2FoldChange	lfcSE	stat	pvalue	padj			baseMean	log2FoldChange	lfcSE	stat	pvalue	padj
	PCDHGB5	841.278	-2.82967	0.135837	-20.8313	2.25143e-96	4.72192e-92		MYC	2308.08	-0.272323	0.0461045	-5.90665	3.49128e-09	7.89482e-05		PCDHGB5	841.278	-2.92506	0.135807	-21.5384	6.80877e-103	1.98625e-98
	RP11-402J6.1	35886.6	0.726699	0.102553	7.08609	1.37954e-12	1.44665e-08		PCDHGB4	4377.38	-0.362833	0.0654241	-5.54586	2.92513e-08	0.00033073		PCDHGB4	4377.38	0.70128	0.0652931	10.7405	6.56957e-27	9.58237e-23
	RAB26	2627.02	0.547801	0.0957138	5.72333	1.04458e-08	7.30268e-05		ZNF619	196.728	0.616717	0.114743	5.37476	7.6684e-08	0.000433514		CTSF	175.592	6.18019	0.790735	7.81576	5.46333e-15	5.31254e-11
	COX7A1	472.88	0.672671	0.124143	5.41853	6.00909e-08	0.000315071		TSPEAR-AS2	70.8752	0.987735	0.182683	5.40684	6.41474e-08	0.000433514		RP11-130F10.1	148.919	1.12012	0.158509	7.06661	1.58768e-12	1.1579e-08
	RP11-469N6.1	152.132	0.967729	0.181574	5.32966	9.83963e-08	0.000412733		CTC-260E6.4	86.9301	0.821049	0.162823	5.0426	4.59248e-07	0.002077		COX7A1	472.88	0.854959	0.124741	6.85389	7.18694e-12	4.19315e-08
	PAX3	237.892	-0.725937	0.139787	-5.19315	2.06765e-07	0.00054206		MX2	33.3972	-1.48947	0.308381	-4.82996	1.3656e-06	0.0051467		PIWIL2	501.664	1.58644	0.237434	6.68161	2.36338e-11	1.14908e-07
	PCDHGB4	4377.38	0.338447	0.0650824	5.20029	1.98974e-07	0.00054206		RPS10	74.0225	0.674263	0.140687	4.79263	1.64608e-06	0.00531756		LINC00648	414.06	0.777678	0.119821	6.49034	8.56415e-11	3.33584e-07
	FRRS1L	1069.62	0.359825	0.0691951	5.20015	1.99123e-07	0.00054206		PCDHGB6	5902.35	0.364078	0.0764731	4.76085	1.92775e-06	0.00544902		AC079586.1	100.67	1.55628	0.240152	6.4804	9.14806e-11	3.33584e-07
	PDZRN3	659.452	-0.554365	0.109061	-5.08308	3.71359e-07	0.000865391		NPFFR2	9.59892	2.86523	0.612397	4.67871	2.88691e-06	0.00725351		MX2	33.3972	1.89894	0.304519	6.23588	4.49245e-10	1.45615e-06
	CTSF	175.592	3.80901	0.762399	4.99608	5.85085e-07	0.00112257		SLCO1A2	627.447	-0.647005	0.140662	-4.59973	4.23032e-06	0.00956603		RP11-71L14.3	491.678	0.648462	0.10507	6.17169	6.75626e-10	1.97094e-06
	PIWIL2	501.664	1.17705	0.236677	4.97324	6.58426e-07	0.00112257										SLCO1A2	627.447	0.840162	0.140428	5.98288	2.1922e-09	5.8137e-06
	AC079586.1	100.67	1.17785	0.236857	4.97281	6.59905e-07	0.00112257										PCDHGB6	5902.35	-0.442198	0.0764968	-5.78061	7.44309e-09	1.7751e-05
	CLDN23	30.8033	-1.60408	0.323238	-4.96253	6.95817e-07	0.00112257										SMPD3	9317.35	0.569253	0.0986513	5.77036	7.91041e-09	1.7751e-05
	SHANK2	1232.67	0.403353	0.0825266	4.88756	1.02094e-06	0.00152945										PCDHGA8	217.653	0.630537	0.109862	5.73936	9.50356e-09	1.98027e-05
	CADM2	2524.14	0.316552	0.0652345	4.85253	1.21898e-06	0.00159786										PCDHA11	659.384	0.39579	0.0706787	5.59984	2.14544e-08	4.17244e-05
	RP11-78I14.1	359.686	-0.753826	0.155329	-4.85311	1.21542e-06	0.00159786										LINC00654	213.954	0.656487	0.119904	5.47509	4.37285e-08	7.97281e-05
	VLDLR	1217.51	-0.453277	0.095141	-4.76427	1.89538e-06	0.00233834										RP11-469N6.1	152.132	0.994373	0.181983	5.4641	4.65259e-08	7.98385e-05
	WSCD1	2223.87	-0.385006	0.0823047	-4.67782	2.89944e-06	0.00337834										TDRD12	24.2949	1.78442	0.331829	5.37753	7.55157e-08	0.000122386
	CTD-2587H24.1	3300.09	-0.802623	0.173035	-4.63851	3.50938e-06	0.0038738										MOV10L1	40.6894	1.78567	0.336304	5.30967	1.09821e-07	0.000168616
	LINC00654	213.954	0.53242	0.119017	4.47349	7.69541e-06	0.00806979										OR2L13	42.8338	1.05047	0.201008	5.22601	1.73211e-07	0.000252645
	PPP1R12C	5800.4	0.864356	0.194682	4.43983	9.00291e-06	0.00899133										CCDC152	10.0395	2.42661	0.488167	4.97086	6.66566e-07	0.000888534
	RIMS4	6640.28	0.347496	0.0786419	4.41871	9.9291e-06	0.00946559										AGBL4	148.156	0.755432	0.152003	4.96984	6.70086e-07	0.000888534
	GALNT18	970.554	-0.322867	0.073779	-4.37614	1.20801e-05	0.0105595										MAGEA4	129.715	1.45566	0.295499	4.92609	8.38899e-07	0.00106402
	CCDC106	689.624	-0.300461	0.0686598	-4.37608	1.20835e-05	0.0105595										PCDHGA3	104.198	0.616454	0.128585	4.79413	1.63385e-06	0.00198594
	MOV10L1	40.6894	1.4257	0.330329	4.31599	1.58886e-05	0.0133292										PDZRN3	659.452	-0.513362	0.109205	-4.70092	2.58986e-06	0.00302205
	MAPK3	2882.58	-0.175614	0.0411041	-4.27241	1.93374e-05	0.0136153										TRIM58	347.196	0.593445	0.128338	4.62409	3.76246e-06	0.00422148
	SMPD3	9317.35	0.422276	0.0986193	4.28188	1.85318e-05	0.0136153										RP11-366F6.2	22.0286	1.42143	0.309844	4.58756	4.48451e-06	0.00484526
	KCNK15	670.32	0.397861	0.0929634	4.27976	1.87096e-05	0.0136153										ZNF454	139.262	0.632461	0.14082	4.49128	7.07956e-06	0.0071228
	PTH2R	18.4714	1.98024	0.460428	4.30087	1.70127e-05	0.0136153										ZNF662	6.26258	3.30173	0.735149	4.49125	7.0808e-06	0.0071228
	NEUROG2	209769	0.425672	0.0996698	4.27082	1.94755e-05	0.0136153										PCDHGA1	252.963	0.472923	0.106212	4.45262	8.48304e-06	0.00824891
	EPS8L1	1908.29	-0.279644	0.0672072	-4.16093	3.16956e-05	0.0214436										TSPEAR-AS1	57.2679	-0.781688	0.182124	-4.29206	1.77022e-05	0.0166584
	EPB41	14730.2	-0.167878	0.0409117	-4.10342	4.07084e-05	0.0266805										LAG3	467.227	0.30457	0.0711223	4.28234	1.8494e-05	0.0168596
	DMD	106.084	0.781249	0.190799	4.09461	4.22879e-05	0.0268759										VPS9D1	1181.97	0.234614	0.0550677	4.26045	2.04012e-05	0.0180347
	ST6GALNAC5	1381.96	-0.269848	0.0662947	-4.07043	4.69273e-05	0.0289472										DOC2B	472.331	0.538843	0.127024	4.24205	2.21483e-05	0.0190032
	MYC	2308.08	-0.185719	0.0459331	-4.04325	5.27157e-05	0.0307113										AP1G2	2089.12	0.274625	0.0648595	4.23415	2.29413e-05	0.0191213
	CTB-12A17.3	8625.87	-0.1781	0.0439842	-4.04918	5.13977e-05	0.0307113										ZNF568	703.968	0.372281	0.0889186	4.18676	2.82964e-05	0.0229296
	EPHA4	1068.25	-0.346056	0.0859088	-4.02818	5.62102e-05	0.0310236										SPINK5	363.83	0.458577	0.109805	4.17631	2.96281e-05	0.0233598
	PCDHB8	906.398	-0.412754	0.102402	-4.03073	5.56028e-05	0.0310236										SLCO4A1-AS1	33.8243	0.909766	0.221458	4.10807	3.98984e-05	0.0304652
	PREX2	159.031	-0.796913	0.199869	-3.98717	6.68662e-05	0.0359586										RP11-333A23.4	7.77794	3.30398	0.805201	4.10331	4.07289e-05	0.0304652
	SAMD10	139.398	-0.629365	0.158117	-3.98037	6.88068e-05	0.0360771										ZNF224	1493.14	0.215728	0.0526953	4.09387	4.24236e-05	0.0309395
	TTC39A	171.767	0.389704	0.0982524	3.96635	7.29803e-05	0.0373321										PCDHGA2	248.029	0.545575	0.134791	4.04758	5.17502e-05	0.0360252
	HEG1	4276.68	-0.228912	0.0578846	-3.95464	7.66507e-05	0.0382761										SEPP1	6.98641	2.76072	0.682156	4.04705	5.18669e-05	0.0360252
	LAG3	467.227	0.277377	0.0708951	3.91249	9.13478e-05	0.0435417										CTD-3006G17.2	21.5522	1.47158	0.364326	4.03917	5.36396e-05	0.0363901
	RP4-665J23.1	114.369	-0.464728	0.118717	-3.91458	9.05603e-05	0.0435417										SCHIP1	475.173	-0.301214	0.0747056	-4.03201	5.53019e-05	0.0366651
																	LGI1	363.148	0.479046	0.119275	4.01631	5.91166e-05	0.0379839
	DEGs from Signature B: wildtype vs. heterozygous																CECR7	66.5354	-0.746737	0.186069	-4.01322	5.98951e-05	0.0379839
		baseMean	log2FoldChange	lfcSE	stat	pvalue	padj										ZNF619	196.728	-0.45135	0.113611	-3.97277	7.10427e-05	0.0440949
	MYC	2308.08	-0.272323	0.0461045	-5.90665	3.49128e-09	7.89482e-05
	PCDHGB4	4377.38	-0.362833	0.0654241	-5.54586	2.92513e-08	0.00033073
	ZNF619	196.728	0.616717	0.114743	5.37476	7.6684e-08	0.000433514
	TSPEAR-AS2	70.8752	0.987735	0.182683	5.40684	6.41474e-08	0.000433514
	CTC-260E6.4	86.9301	0.821049	0.162823	5.0426	4.59248e-07	0.002077
	MX2	33.3972	-1.48947	0.308381	-4.82996	1.3656e-06	0.0051467
	RPS10	74.0225	0.674263	0.140687	4.79263	1.64608e-06	0.00531756
	PCDHGB6	5902.35	0.364078	0.0764731	4.76085	1.92775e-06	0.00544902
	NPFFR2	9.59892	2.86523	0.612397	4.67871	2.88691e-06	0.00725351
	SLCO1A2	627.447	-0.647005	0.140662	-4.59973	4.23032e-06	0.00956603

## Sheet: Table S4 - GO-RNASeq
Category	Term	Count	%	PValue	List Total	Pop Hits	Pop Total	Fold Enrichment	Bonferroni	Benjamini	FDR
UP_KW_CELLULAR_COMPONENT	KW-0770~Synapse	9	20	1.25e-05	40	507	17615	7.81731	0.000237	0.000237	0.000237
UP_KW_CELLULAR_COMPONENT	KW-0472~Membrane	29	64.4444	0.0012994	40	8221	17615	1.55345	0.024402	0.0123443	0.0123443
UP_KW_DOMAIN	KW-1133~Transmembrane helix	24	53.3333	0.00198362	36	5824	14495	1.65923	0.0331917	0.020271	0.0190786
UP_KW_DOMAIN	KW-0812~Transmembrane	24	53.3333	0.00238483	36	5893	14495	1.6398	0.0397777	0.020271	0.0190786
UP_KW_CELLULAR_COMPONENT	KW-0965~Cell junction	6	13.3333	0.00453353	40	496	17615	5.32712	0.0827111	0.0261554	0.0261554
UP_KW_CELLULAR_COMPONENT	KW-1003~Cell membrane	17	37.7778	0.00550641	40	3854	17615	1.94249	0.0995952	0.0261554	0.0261554
UP_KW_DOMAIN	KW-0732~Signal	19	42.2222	0.00645417	36	4354	14495	1.75704	0.104234	0.0365736	0.0344223
UP_KW_BIOLOGICAL_PROCESS	KW-0130~Cell adhesion	6	13.3333	0.00138399	21	489	11223	6.55741	0.0446746	0.0456716	0.0456716
GOTERM_CC_DIRECT	GO:0070161~anchoring junction	7	15.5556	0.000408	43	481	20562	6.95905	0.0528019	0.0542359	0.0542359
UP_SEQ_FEATURE	TRANSMEM:Helical	23	51.1111	0.000243	43	5358	20559	2.05238	0.0585435	0.0603198	0.0603198
UP_KW_MOLECULAR_FUNCTION	KW-0217~Developmental protein	7	15.5556	0.0065278	22	991	11693	3.75429	0.156571	0.0848614	0.0848614
UP_KW_MOLECULAR_FUNCTION	KW-9996~Developmental protein	7	15.5556	0.0065278	22	991	11693	3.75429	0.156571	0.0848614	0.0848614
UP_KW_PTM	KW-0325~Glycoprotein	19	42.2222	0.0103468	34	4731	14106	1.66619	0.108106	0.124161	0.124161
GOTERM_BP_DIRECT	GO:0007156~homophilic cell adhesion via plasma membrane adhesion molecules	5	11.1111	0.000354	39	172	19308	14.3918	0.147427	0.155877	0.155531
GOTERM_BP_DIRECT	GO:0007155~cell adhesion	7	15.5556	0.000693	39	555	19308	6.24421	0.267918	0.155877	0.155531
UP_KW_CELLULAR_COMPONENT	KW-0628~Postsynaptic cell membrane	3	6.66667	0.0434691	40	150	17615	8.8075	0.570186	0.165183	0.165183
GOTERM_BP_DIRECT	GO:0007399~nervous system development	6	13.3333	0.00125318	39	415	19308	7.15774	0.431233	0.187977	0.187559
INTERPRO	IPR013761:Sterile alpha motif/pointed domain	4	8.88889	0.00228224	41	126	19204	14.8695	0.267095	0.310385	0.310385
GOTERM_CC_DIRECT	GO:0016021~integral component of membrane	20	44.4444	0.00629149	43	5415	20562	1.76615	0.568035	0.381717	0.381717
GOTERM_CC_DIRECT	GO:0071546~pi-body	2	4.44444	0.014213	43	7	20562	136.625	0.851012	0.381717	0.381717
GOTERM_CC_DIRECT	GO:0014069~postsynaptic density	4	8.88889	0.0171199	43	267	20562	7.16384	0.899406	0.381717	0.381717
GOTERM_CC_DIRECT	GO:0005886~plasma membrane	18	40	0.0172156	43	5071	20562	1.69737	0.9007	0.381717	0.381717
GOTERM_CC_DIRECT	GO:0045202~synapse	5	11.1111	0.0172203	43	488	20562	4.89945	0.900764	0.381717	0.381717
GOTERM_CC_DIRECT	GO:0005883~neurofilament	2	4.44444	0.0202437	43	10	20562	95.6372	0.934128	0.38463	0.38463
GOTERM_BP_DIRECT	GO:0048710~regulation of astrocyte differentiation	2	4.44444	0.00393242	39	2	19308	495.077	0.83019	0.442397	0.441414
GOTERM_CC_DIRECT	GO:0030424~axon	4	8.88889	0.0372211	43	361	20562	5.29846	0.993558	0.549862	0.549862
GOTERM_CC_DIRECT	GO:0098978~glutamatergic synapse	4	8.88889	0.0403892	43	373	20562	5.128	0.995844	0.549862	0.549862
GOTERM_CC_DIRECT	GO:0045211~postsynaptic membrane	3	6.66667	0.041343	43	158	20562	9.07948	0.996359	0.549862	0.549862
INTERPRO	IPR013164:Cadherin, N-terminal	3	6.66667	0.00809933	41	65	19204	21.618	0.669118	0.550755	0.550755
GOTERM_CC_DIRECT	GO:0043186~P granule	2	4.44444	0.0459633	43	23	20562	41.5814	0.998085	0.555738	0.555738
UP_SEQ_FEATURE	DOMAIN:Cadherin 6	3	6.66667	0.0122025	43	82	20559	17.4921	0.952396	0.563335	0.563335
UP_SEQ_FEATURE	TOPO_DOM:Cytoplasmic	15	33.3333	0.0158021	43	3807	20559	1.88383	0.980749	0.563335	0.563335
UP_SEQ_FEATURE	DOMAIN:SAM	3	6.66667	0.0161344	43	95	20559	15.0984	0.982296	0.563335	0.563335
UP_SEQ_FEATURE	DOMAIN:Cadherin 5	3	6.66667	0.0191321	43	104	20559	13.7918	0.991694	0.563335	0.563335
UP_SEQ_FEATURE	DOMAIN:Cadherin 3	3	6.66667	0.021613	43	111	20559	12.9221	0.995568	0.563335	0.563335
UP_SEQ_FEATURE	DOMAIN:Cadherin 4	3	6.66667	0.021613	43	111	20559	12.9221	0.995568	0.563335	0.563335
UP_SEQ_FEATURE	CARBOHYD:N-linked (GlcNAc...) asparagine	16	35.5556	0.0223757	43	4376	20559	1.74814	0.996347	0.563335	0.563335
UP_SEQ_FEATURE	DOMAIN:Cadherin 2	3	6.66667	0.0227151	43	114	20559	12.582	0.996648	0.563335	0.563335
UP_SEQ_FEATURE	DOMAIN:Cadherin 1	3	6.66667	0.0227151	43	114	20559	12.582	0.996648	0.563335	0.563335
INTERPRO	IPR001660:Sterile alpha motif domain	3	6.66667	0.0163872	41	94	19204	14.9486	0.894297	0.595633	0.595633
INTERPRO	IPR020894:Cadherin conserved site	3	6.66667	0.0231441	41	113	19204	12.4351	0.958605	0.595633	0.595633
INTERPRO	IPR002126:Cadherin	3	6.66667	0.0250834	41	118	19204	11.9082	0.968408	0.595633	0.595633
INTERPRO	IPR015919:Cadherin-like	3	6.66667	0.0262779	41	121	19204	11.613	0.97326	0.595633	0.595633
GOTERM_CC_DIRECT	GO:0032991~macromolecular complex	5	11.1111	0.0544689	43	703	20562	3.40104	0.999418	0.603697	0.603697
UP_KW_LIGAND	KW-0730~Sialic acid	2	4.44444	0.055636	16	26	6833	32.851	0.467238	0.611996	0.611996
GOTERM_CC_DIRECT	GO:0005794~Golgi apparatus	6	13.3333	0.0814117	43	1141	20562	2.51456	0.999988	0.782531	0.782531
GOTERM_CC_DIRECT	GO:0048786~presynaptic active zone	2	4.44444	0.0823717	43	42	20562	22.7708	0.999989	0.782531	0.782531
INTERPRO	IPR001478:PDZ domain	3	6.66667	0.0432797	41	159	19204	8.83755	0.997564	0.840863	0.840863
GOTERM_CC_DIRECT	GO:0005856~cytoskeleton	4	8.88889	0.0979702	43	541	20562	3.53557	0.999999	0.868669	0.868669
UP_SEQ_FEATURE	DOMAIN:PDZ	3	6.66667	0.0390173	43	153	20559	9.37483	0.999948	0.879662	0.879662
GOTERM_BP_DIRECT	GO:0045727~positive regulation of translation	3	6.66667	0.0118789	39	84	19308	17.6813	0.995381	1	1
SMART	SM00454:SAM	3	6.66667	0.0248252	31	85	10386	11.8247	0.685375	1	1
GOTERM_BP_DIRECT	GO:0065003~macromolecular complex assembly	3	6.66667	0.0359762	39	152	19308	9.77126	1	1	1
GOTERM_BP_DIRECT	GO:0043046~DNA methylation involved in gamete generation	2	4.44444	0.0386533	39	20	19308	49.5077	1	1	1
GOTERM_BP_DIRECT	GO:0034587~piRNA metabolic process	2	4.44444	0.0386533	39	20	19308	49.5077	1	1	1
SMART	SM00112:CA	3	6.66667	0.0439044	31	116	10386	8.66463	0.873217	1	1
KEGG_PATHWAY	hsa04514:Cell adhesion molecules	3	6.66667	0.0459677	19	157	8164	8.21053	0.999099	1	1
KEGG_PATHWAY	hsa05160:Hepatitis C	3	6.66667	0.0459677	19	157	8164	8.21053	0.999099	1	1
BIOCARTA	h_cdmacPathway:Cadmium induces DNA synthesis and proliferation in macrophages	2	4.44444	0.0613157	7	17	1623	27.2773	0.989495	1	1
GOTERM_BP_DIRECT	GO:0007628~adult walking behavior	2	4.44444	0.0629936	39	33	19308	30.0047	1	1	1
GOTERM_MF_DIRECT	GO:0005509~calcium ion binding	5	11.1111	0.0631555	39	751	18869	3.22118	0.999693	1	1
GOTERM_BP_DIRECT	GO:1905606~regulation of presynapse assembly	2	4.44444	0.0648409	39	34	19308	29.1222	1	1	1
GOTERM_BP_DIRECT	GO:0051973~positive regulation of telomerase activity	2	4.44444	0.0648409	39	34	19308	29.1222	1	1	1
INTERPRO	IPR011993:Pleckstrin homology-like domain	4	8.88889	0.0650086	41	445	19204	4.21025	0.999893	1	1
UP_SEQ_FEATURE	DOMAIN:Ig-like C2-type 2	3	6.66667	0.0662465	43	206	20559	6.96286	1	1	1
UP_SEQ_FEATURE	DOMAIN:Ig-like C2-type 1	3	6.66667	0.0662465	43	206	20559	6.96286	1	1	1
UP_SEQ_FEATURE	TOPO_DOM:Extracellular	11	24.4444	0.0668554	43	2929	20559	1.79559	1	1	1
KEGG_PATHWAY	hsa05205:Proteoglycans in cancer	3	6.66667	0.0737809	19	205	8164	6.28806	0.999989	1	1
GOTERM_BP_DIRECT	GO:0048813~dendrite morphogenesis	2	4.44444	0.0740242	39	39	19308	25.3886	1	1	1
SMART	SM00228:PDZ	3	6.66667	0.0741707	31	156	10386	6.44293	0.971132	1	1
KEGG_PATHWAY	hsa05216:Thyroid cancer	2	4.44444	0.0785885	19	37	8164	23.2262	0.999995	1	1
BIOCARTA	h_gleevecPathway:Inhibition of Cellular Proliferation by Gleevec	2	4.44444	0.0821939	7	23	1623	20.1615	0.99792	1	1
UP_SEQ_FEATURE	DOMAIN:PDZ 1	2	4.44444	0.0823832	43	42	20559	22.7674	1	1	1
UP_SEQ_FEATURE	DOMAIN:PDZ 2	2	4.44444	0.0823832	43	42	20559	22.7674	1	1	1
KEGG_PATHWAY	hsa05219:Bladder cancer	2	4.44444	0.086726	19	41	8164	20.9602	0.999999	1	1
UP_KW_BIOLOGICAL_PROCESS	KW-0524~Neurogenesis	3	6.66667	0.091028	21	286	11223	5.60589	0.957129	1	1
INTERPRO	IPR003599:Immunoglobulin subtype	4	8.88889	0.0922548	41	517	19204	3.62391	0.999998	1	1
GOTERM_BP_DIRECT	GO:0008284~positive regulation of cell proliferation	4	8.88889	0.0932258	39	550	19308	3.60056	1	1	1
GOTERM_BP_DIRECT	GO:0008344~adult locomotory behavior	2	4.44444	0.0939195	39	50	19308	19.8031	1	1	1
GOTERM_MF_DIRECT	GO:0070888~E-box binding	2	4.44444	0.094172	39	49	18869	19.7478	0.999995	1	1
INTERPRO	IPR003598:Immunoglobulin subtype 2	3	6.66667	0.0979941	41	254	19204	5.53217	0.999999	1	1

## Sheet: Table S5 - Gene Module list
	gene	module
	CACNA1C	VGCC_alpha1
	CACNA1D	VGCC_alpha1
	CACNA1F	VGCC_alpha1
	CACNA1A	VGCC_alpha1
	CACNA1B	VGCC_alpha1
	CACNA1E	VGCC_alpha1
	CACNA1G	VGCC_alpha1
	CACNA1H	VGCC_alpha1
	CACNA1I	VGCC_alpha1
	CACNB1	VGCC_aux
	CACNB2	VGCC_aux
	CACNB3	VGCC_aux
	CACNB4	VGCC_aux
	CACNA2D1	VGCC_aux
	CACNA2D2	VGCC_aux
	CACNA2D3	VGCC_aux
	CACNA2D4	VGCC_aux
	CACNG2	VGCC_aux
	CACNG3	VGCC_aux
	CACNG4	VGCC_aux
	CACNG5	VGCC_aux
	CACNG7	VGCC_aux
	CACNG8	VGCC_aux
	ITPR1	ER_release_SOCE
	ITPR2	ER_release_SOCE
	ITPR3	ER_release_SOCE
	RYR1	ER_release_SOCE
	RYR2	ER_release_SOCE
	RYR3	ER_release_SOCE
	STIM1	ER_release_SOCE
	STIM2	ER_release_SOCE
	ORAI1	ER_release_SOCE
	ORAI2	ER_release_SOCE
	ORAI3	ER_release_SOCE
	TRPC1	ER_release_SOCE
	TRPC3	ER_release_SOCE
	TRPC4	ER_release_SOCE
	TRPC5	ER_release_SOCE
	TRPC6	ER_release_SOCE
	TRPC7	ER_release_SOCE
	ATP2B1	Ca_clearance
	ATP2B2	Ca_clearance
	ATP2B3	Ca_clearance
	ATP2B4	Ca_clearance
	SLC8A1	Ca_clearance
	SLC8A2	Ca_clearance
	SLC8A3	Ca_clearance
	ATP2A1	Ca_clearance
	ATP2A2	Ca_clearance
	ATP2A3	Ca_clearance
	MCU	Ca_clearance
	MICU1	Ca_clearance
	MICU2	Ca_clearance
	SLC17A7	Synapse_readiness
	SLC17A6	Synapse_readiness
	STX1A	Synapse_readiness
	STX1B	Synapse_readiness
	SNAP25	Synapse_readiness
	RIMS1	Synapse_readiness
	RIMS2	Synapse_readiness
	UNC13A	Synapse_readiness
	UNC13B	Synapse_readiness
	SYT1	Synapse_readiness
	DLG4	Synapse_readiness
	HOMER1	Synapse_readiness
	SHANK2	Synapse_readiness
	SHANK3	Synapse_readiness
	GRIA1	Synapse_readiness
	GRIA2	Synapse_readiness
	GRIA3	Synapse_readiness
	GRIA4	Synapse_readiness
	GRIN1	Synapse_readiness
	GRIN2A	Synapse_readiness
	GRIN2B	Synapse_readiness
	ANK3	AIS_excitability
	SPTBN4	AIS_excitability
	SCN2A	AIS_excitability
	SCN8A	AIS_excitability
	KCNQ2	AIS_excitability
	KCNQ3	AIS_excitability
	KCNA1	AIS_excitability
	KCNA2	AIS_excitability
	HCN1	AIS_excitability
	HCN2	AIS_excitability
	GRIA1	Dev_switch_AMPAR
	GRIA2	Dev_switch_AMPAR
	GRIA3	Dev_switch_AMPAR
	GRIA4	Dev_switch_AMPAR
	GRIN1	Dev_switch_NMDAR
	GRIN2A	Dev_switch_NMDAR
	GRIN2B	Dev_switch_NMDAR
	TUBB3	Pan_neuronal
	MAP2	Pan_neuronal
	RBFOX3	Pan_neuronal
	NEFL	Pan_neuronal
	NEFM	Pan_neuronal
	NEFH	Pan_neuronal
	SYN1	Pan_neuronal
	SYP	Pan_neuronal
	VAMP2	Pan_neuronal
	FOS	IEG_activity
	FOSB	IEG_activity
	JUN	IEG_activity
	JUNB	IEG_activity
	EGR1	IEG_activity
	EGR2	IEG_activity
	NR4A1	IEG_activity
	DUSP1	IEG_activity
	ARC	IEG_activity
	NPAS4	IEG_activity

## Sheet: Table S6 - Identified proteins
PG.Genes	PG.ProteinDescriptions	PG.Qvalue	wildtype_4_RP1_soma	wildtype_4_RP2_soma	wildtype_4_RP3_soma	wildtype_4_RP1_neurite	wildtype_4_RP2_neurite	wildtype_4_RP3_neurite	heterozygous_10.23_RP1_soma	heterozygous_10.23_RP2_soma	heterozygous_10.23_RP1_neurite	heterozygous_10.23_RP2_neurite	heterozygous_10.23_RP3_neurite	homozygous_20_RP1_soma	homozygous_20_RP2_soma	homozygous_20_RP3_soma	homozygous_20_RP1_neurite	homozygous_20_RP2_neurite	homozygous_20_RP3_neurite	wildtype_61_RP1_soma	wildtype_61_RP2_soma	wildtype_61_RP1_neurite	wildtype_61_RP2_neurite	wildtype_61_RP3_neurite	heterozygous_42.13_RP1_soma	heterozygous_42.13_RP2_soma	heterozygous_42.13_RP1_neurite	heterozygous_42.13_RP2_neurite	homozygous_44_RP1_soma	homozygous_44_RP2_soma	homozygous_44_RP4_soma	homozygous_44_RP1_neurite	homozygous_44_RP2_neurite	homozygous_44_RP4_neurite
CDK1	Cell division cycle 2, G1 to S and G2 to M, isoform CRA_a;Cyclin-dependent kinase 1 (Fragment);Cyclin-dependent kinase 1	5.21515e-06	10.4898	10.6812	10.8939	8.87775	8.15026	7.94057	10.2217	10.9677	10.014	7.54557	NaN	11.7294	10.3542	10.1176	9.72219	9.00353	7.99694	10.2688	10.554	9.89203	8.42616	8.13973	10.3753	10.6368	9.52652	9.58734	10.6498	10.307	10.0038	7.6928	9.07077	8.53937
HDLBP	High density lipoprotein binding protein (Vigilin), isoform CRA_a;Vigilin	9.8553e-14	13.4889	13.2038	13.4571	13.2972	12.8719	12.992	13.5276	13.5458	12.7694	13.0162	12.1419	13.1702	13.4351	13.0931	12.9803	13.1832	12.6225	13.2555	13.4996	13.056	13.1453	12.744	13.5573	13.4868	13.0894	12.9211	13.4946	13.3256	12.9217	13.0757	13.0503	12.7029
EHD1	EH domain-containing protein 1	6.25819e-09	13.0128	12.9692	12.671	14.4748	14.1434	14.2689	13.6881	12.1412	14.1593	13.9776	13.6092	13.3122	13.2333	13.2284	13.9565	14.4757	14.1829	12.7477	12.7973	14.2171	14.43	13.9371	13.4426	12.9715	14.1923	14.0356	13.4167	12.8665	13.4675	14.4847	14.0977	14.1278
YTHDF3	YTH domain family, member 3, isoform CRA_a;YTH domain-containing family protein 3;YTH domain-containing family protein 3;YTH domain-containing family protein 3	4.56839e-09	13.4847	13.5921	13.3805	12.9662	13.1425	13.2054	13.5196	13.9613	13.2323	12.9442	12.8897	13.7351	13.3164	13.6721	13.2527	13.1632	13.1765	13.6291	13.7402	13.0595	13.0493	12.9815	13.7288	13.7186	13.1051	13.1864	13.5323	13.6941	13.322	13.308	13.1096	13.1692
PSMA2	Proteasome subunit alpha type;Proteasome subunit alpha type-2	4.84185e-09	13.198	13.1477	12.7481	14.1137	14.0609	13.5163	13.6109	13.543	14.2413	13.4815	14.3681	13.204	13.0304	13.1245	14.3177	14.0835	13.4401	12.3732	6.71042	14.1705	13.8407	13.0063	13.5779	13.0418	14.1548	14.0766	13.7025	12.369	13.4206	14.6384	13.5928	13.0073
NUDT4B;NUDT4	Diphosphoinositol polyphosphate phosphohydrolase NUDT4B;Diphosphoinositol polyphosphate phosphohydrolase 2	1.71806e-07	9.57412	10.2966	8.98607	10.1557	11.4831	11.3129	11.0236	1.43121	12.1028	11.245	6.1077	10.7503	10.0689	10.1005	11.9273	11.5806	11.2684	9.99217	4.36268	11.3923	11.3741	11.3196	10.8451	10.3732	11.7927	11.3952	11.1315	8.77539	9.01202	12.1029	11.1629	9.48481
PPT2	HCG1999928, isoform CRA_a;Lysosomal thioesterase PPT2;Lysosomal thioesterase PPT2 (Fragment);Lysosomal thioesterase PPT2 (Fragment);Lysosomal thioesterase PPT2 (Fragment);Lysosomal thioesterase PPT2 (Fragment);Uncharacterized protein;Lysosomal thioesterase PPT2;Uncharacterized protein;Lysosomal thioesterase PPT2;Lysosomal thioesterase PPT2 (Fragment);Lysosomal thioesterase PPT2 (Fragment);Lysosom…	5.59532e-08	10.4173	NaN	11.2478	7.93006	NaN	9.689	10.1641	NaN	11.373	9.44628	NaN	10.3666	10.2883	NaN	10.9724	9.97179	9.87638	10.6139	NaN	8.60832	8.71677	8.49597	11.5567	10.6022	10.7897	6.28675	10.6737	NaN	NaN	10.7656	10.256	NaN
BAG6	Large proline-rich protein BAG6	1.42877e-11	13.4486	12.8957	13.0119	14.3947	13.8164	13.6585	14.1479	13.1789	12.4014	13.6606	13.5382	13.2223	13.0302	12.6972	13.7674	13.7301	13.0134	13.3387	13.1958	14.055	13.6494	13.2809	13.5027	13.4486	14.0495	13.8582	13.6837	13.613	12.5731	13.8791	13.9148	13.2975
AUTS2	Autism susceptibility candidate 2, isoform CRA_a;Autism susceptibility gene 2 protein;Autism susceptibility gene 2 protein (Fragment);Autism susceptibility gene 2 protein;Autism susceptibility gene 2 protein;Autism susceptibility gene 2 protein (Fragment);Autism susceptibility gene 2 protein	1.47948e-06	NaN	NaN	NaN	NaN	NaN	NaN	7.77916	NaN	6.96946	NaN	NaN	NaN	NaN	NaN	5.01397	5.46948	NaN	NaN	NaN	7.14848	NaN	NaN	7.3778	NaN	7.88519	NaN	7.33221	NaN	NaN	7.35705	NaN	NaN
ATP11C	Phospholipid-transporting ATPase;Phospholipid-transporting ATPase;Phospholipid-transporting ATPase IG	2.16951e-06	3.41407	4.48673	NaN	6.44972	NaN	3.78878	8.81593	4.02766	6.52489	8.33931	NaN	5.80974	8.62635	0.954077	9.24866	8.25147	6.88454	NaN	4.18696	8.50907	8.10309	NaN	8.38317	8.6591	8.28772	NaN	8.56454	1.92013	2.77688	8.69622	7.15348	NaN
DNAH8	Dynein axonemal heavy chain 8	6.90255e-07	17.4279	17.5877	16.8266	11.352	12.1099	12.0252	14.3829	18.2211	12.6917	12.7968	14.5139	16.6253	12.9574	17.1171	13.0971	11.6654	13.1036	15.8024	17.2578	11.3277	11.7028	13.3296	13.8533	16.7147	12.0676	12.566	14.6567	16.505	16.2775	11.8897	12.467	12.7172
TJAP1	Tight junction-associated protein 1 (Fragment);Tight junction-associated protein 1 (Fragment);Tight junction-associated protein 1	7.01418e-07	9.98218	9.60045	NaN	9.9887	NaN	NaN	9.82011	NaN	10.4073	9.94825	NaN	9.15078	8.66857	NaN	10.1123	9.82334	10.0492	10.1251	NaN	9.41258	NaN	NaN	10.0971	NaN	8.7682	10.382	9.61559	NaN	NaN	9.45633	NaN	NaN
IGKV3-7;IGKV3D-7;IGKV3OR2-268;IGKV3-15	Probable non-functional immunoglobulin kappa variable 3-7;Immunoglobulin kappa variable 3D-7;Immunoglobulin kappa variable 3/OR2-268 (non-functional) (Fragment);Immunoglobulin kappa variable 3-15	0.000106905	10.0202	NaN	NaN	9.33254	NaN	NaN	6.37384	NaN	NaN	8.55954	13.235	6.42784	NaN	12.5621	9.36934	NaN	NaN	NaN	NaN	NaN	NaN	NaN	NaN	13.0765	8.37547	NaN	8.3718	NaN	NaN	NaN	NaN	NaN
IGKV2-28;IGKV2D-29;IGKV2D-30;IGKV2-40;IGKV2D-26	Immunoglobulin kappa variable 2-28;Immunoglobulin kappa variable 2D-29;Immunoglobulin kappa variable 2D-30;Immunoglobulin kappa variable 2-40;Immunoglobulin kappa variable 2D-26;Immunoglobulin kappa variable 2-29;Immunoglobulin kappa variable 2D-40;Immunoglobulin kappa variable 2D-28;Immunoglobulin kappa variable 2-30	1.68186e-06	9.75116	8.49397	8.03156	7.55053	NaN	NaN	NaN	0.13467	NaN	NaN	13.3209	9.77084	NaN	13.9053	NaN	NaN	NaN	8.34767	9.68692	NaN	NaN	NaN	7.64853	12.6003	NaN	NaN	NaN	NaN	NaN	NaN	NaN	NaN
HELZ	Probable helicase with zinc finger domain	8.42861e-06	8.30475	NaN	NaN	NaN	NaN	7.86706	8.5712	NaN	9.02909	NaN	NaN	NaN	NaN	NaN	6.68666	NaN	7.51258	7.9309	NaN	8.25916	7.89121	NaN	9.43026	NaN	8.33055	NaN	8.99209	NaN	NaN	8.66888	5.57537	NaN
EPPK1	Epiplakin	2.82328e-07	10.722	11.5763	10.2226	10.4099	12.0572	10.8678	12.6557	12.0489	12.2394	10.5553	10.9509	10.4582	9.84703	10.8616	12.4523	11.4733	10.9162	11.5159	13.0282	12.256	11.4617	11.2446	11.9343	10.9044	12.514	11.7423	11.9908	10.175	10.0396	12.1706	11.5975	10.8809
PDE4DIP	Myomegalin	7.82888e-10	10.9042	10.163	10.7268	9.29071	10.2759	9.94208	10.1532	10.3289	9.7487	9.22892	NaN	9.47684	10.1665	10.2703	10.2437	10.6011	10.489	10.8713	10.5447	10.4869	10.5971	8.66726	10.4482	10.4593	10.3361	10.4215	10.5656	10.8206	8.93675	10.4863	9.90406	7.92921
SPHK2	Sphingosine kinase 2	1.04713e-05	NaN	NaN	NaN	NaN	7.19094	NaN	8.52193	NaN	8.0679	7.19504	NaN	7.76007	NaN	NaN	8.26778	9.24801	7.96551	NaN	NaN	8.665	8.58151	NaN	9.09879	NaN	8.64293	6.48961	8.67931	NaN	NaN	9.82175	6.29603	NaN
SYNM	Desmuslin, isoform CRA_a;Synemin	1.90912e-07	10.8657	11.72	11.0168	10.9166	9.86261	10.4046	10.3645	12.3394	10.3283	10.8608	13.1941	11.2589	9.88803	11.1639	10.2353	10.1798	10.106	10.3009	11.4016	10.7509	10.2251	10.5144	10.65	10.0801	10.9304	10.1742	10.6918	NaN	10.5384	10.2892	10.3223	9.69426
SRGAP2	SLIT-ROBO Rho GTPase-activating protein 2	4.42127e-05	NaN	NaN	NaN	7.65253	8.44756	6.97292	1.22194	NaN	6.87968	6.60347	NaN	NaN	NaN	NaN	8.41612	8.12404	7.96258	NaN	NaN	7.82307	8.54822	7.62193	6.59037	NaN	7.29898	NaN	NaN	NaN	NaN	8.19356	5.69358	NaN
APBB1	Amyloid beta precursor protein-binding family B member 1;Amyloid beta precursor protein binding family B member 1	1.49061e-07	11.3596	NaN	10.399	9.663	10.9765	10.2379	9.99464	11.4573	10.7626	10.7598	NaN	10.9329	10.2993	9.35316	10.9955	10.9479	10.6112	11.2454	NaN	10.9035	10.8714	10.1013	10.9988	10.076	11.1482	10.8304	10.7287	11.3376	NaN	11.3633	10.57	9.14491
KIAA1191	Putative monooxygenase p33MONOX	2.00923e-06	10.3301	NaN	8.95579	8.10191	9.84438	8.22372	7.2145	NaN	8.80884	7.54104	NaN	NaN	8.24756	NaN	9.536	9.1336	8.69334	5.65237	NaN	8.5042	9.97365	8.01309	8.96023	NaN	9.10042	9.41202	8.52511	0.218941	NaN	8.61436	8.78336	8.66938
HMOX2	Heme oxygenase (biliverdin-producing);Heme oxygenase 2	5.14113e-07	11.522	12.484	10.442	11.8776	11.8097	11.5786	11.9861	5.01837	11.0837	11.1035	10.6284	11.9263	11.2079	11.7066	11.4999	12.0564	11.5715	10.9291	9.59347	12.2444	11.7965	11.9166	11.3196	11.2585	11.4819	11.7484	12.0757	12.1422	12.0714	12.4938	11.4758	11.7329
GRIPAP1	GRIP1-associated protein 1	1.29509e-08	11.7041	11.4885	11.7233	12.391	12.6642	12.5059	12.4918	10.2104	12.6508	12.4481	12.0291	11.8837	11.6241	11.7216	12.7292	12.6178	12.3011	11.806	11.3144	12.8193	12.5176	12.3463	12.1768	11.6294	12.5995	12.7138	11.9222	11.7017	11.2932	12.5903	12.7829	12.4198
MAGI1	Membrane-associated guanylate kinase, WW and PDZ domain-containing protein 1;Membrane-associated guanylate kinase, WW and PDZ domain-containing protein 1;Membrane-associated guanylate kinase, WW and PDZ domain-containing protein 1 (Fragment);Membrane-associated guanylate kinase, WW and PDZ domain-containing protein 1 (Fragment);Membrane-associated guanylate kinase, WW and PDZ domain-containing pr…	3.79224e-07	8.49263	5.52985	2.00225	9.94218	10.0479	9.61112	9.47137	NaN	9.69341	10.4052	10.1508	7.90091	8.4044	3.1338	10.1403	10.483	8.93919	7.58577	NaN	11.0159	10.0205	8.77441	10.3937	8.15892	11.4051	9.33966	9.94757	NaN	9.36866	10.6893	9.787	8.12242
TTR	Transthyretin	6.61762e-06	NaN	NaN	6.75761	NaN	6.12002	NaN	NaN	NaN	9.81726	NaN	NaN	NaN	NaN	NaN	NaN	10.8999	8.64679	NaN	NaN	9.73535	9.57223	NaN	8.34043	10.5034	10.3866	8.90718	9.09397	NaN	NaN	11.0147	8.86866	NaN
PLCB1	1-phosphatidylinositol 4,5-bisphosphate phosphodiesterase;1-phosphatidylinositol 4,5-bisphosphate phosphodiesterase;Phosphoinositide phospholipase C (Fragment);Phosphoinositide phospholipase C (Fragment);1-phosphatidylinositol 4,5-bisphosphate phosphodiesterase;Phosphoinositide phospholipase C (Fragment);1-phosphatidylinositol 4,5-bisphosphate phosphodiesterase beta-1	3.61822e-14	7.1862	NaN	8.90521	9.086	9.77012	9.82909	7.04004	NaN	8.91745	8.26372	NaN	8.25284	8.24016	NaN	9.96875	10.0507	9.24113	NaN	NaN	10.0463	10.4749	9.21096	8.57868	NaN	9.42831	9.54766	8.17926	NaN	NaN	9.25874	9.06257	8.23447
LAMTOR4	Ragulator complex protein LAMTOR4	2.74287e-06	8.7319	NaN	NaN	6.25206	9.6153	9.72206	9.26344	NaN	10.737	8.93598	NaN	NaN	6.9646	9.81296	10.712	10.9672	9.60542	7.59076	NaN	10.5988	10.4307	8.00679	9.37806	NaN	10.738	9.66556	10.8985	0.550998	8.89806	11.6656	9.88085	NaN
C11orf54	Ester hydrolase C11orf54;Ester hydrolase C11orf54 (Fragment);Ester hydrolase C11orf54 (Fragment);Ester hydrolase C11orf54 (Fragment);Ester hydrolase C11orf54 (Fragment);Ester hydrolase C11orf54 (Fragment);Ester hydrolase C11orf54 (Fragment);Ester hydrolase C11orf54 (Fragment);Ester hydrolase C11orf54	1.76899e-07	11.5821	11.8826	11.462	12.5111	12.3073	11.946	11.6693	NaN	12.5464	11.8115	12.8605	11.8628	11.4791	NaN	12.5335	11.7942	12.4748	11.8099	NaN	12.4031	11.7545	12.1111	11.4486	NaN	12.1567	12.3709	11.5705	11.5205	11.9291	12.1702	12.0226	12.5892
CNTNAP4	Contactin-associated protein-like 4	1.06492e-06	NaN	NaN	9.75812	NaN	NaN	11.2121	NaN	10.7539	9.81028	11.3827	NaN	10.51	NaN	8.56873	7.06753	11.0838	10.9189	7.64324	NaN	7.1391	11.7184	11.4821	11.599	NaN	11.2896	9.68252	NaN	NaN	9.57759	8.64795	9.83228	9.87511
HTD2	Hydroxyacyl-thioester dehydratase type 2, mitochondrial (Fragment);Hydroxyacyl-thioester dehydratase type 2, mitochondrial	0.000270658	NaN	NaN	NaN	NaN	4.85343	NaN	NaN	NaN	6.49554	NaN	NaN	NaN	NaN	-0.902519	9.0211	NaN	8.16603	NaN	NaN	4.98876	NaN	5.01864	5.23511	NaN	6.85261	8.97668	5.40797	NaN	NaN	7.02681	8.58716	NaN
CENPP	Centromere protein P	4.12983e-06	13.1825	14.5093	15.1797	12.8284	13.3725	13.7747	8.90445	14.1566	13.9434	15.2435	14.8148	15.7491	16.0502	16.6461	13.0968	12.6448	15.2554	14.5079	14.1869	9.76793	13.304	12.5204	9.48517	13.5426	13.1568	13.3889	7.87087	16.498	14.3442	15.1304	8.29026	15.8088
NCAM1	Neural cell adhesion molecule 1	5.84907e-06	11.7271	NaN	11.1174	10.8157	NaN	6.98488	10.4589	NaN	12.1569	11.3873	NaN	NaN	NaN	NaN	12.4208	7.76146	8.26387	10.5959	NaN	10.106	6.76881	NaN	12.4577	NaN	12.7765	NaN	7.2314	NaN	NaN	10.4505	9.85342	NaN
AATF	Protein AATF;Protein AATF (Fragment);Protein AATF (Fragment);Protein AATF;Protein AATF;Protein AATF;Protein AATF;Protein AATF;Protein AATF	3.59938e-06	NaN	NaN	8.99434	6.68166	2.90698	NaN	7.1273	0.813083	7.95431	8.24568	NaN	NaN	NaN	NaN	8.04343	8.16561	7.56249	NaN	NaN	6.89122	4.61457	8.38331	8.24299	7.88716	8.63116	5.58502	7.80349	0.37123	1.41284	7.31763	2.93252	7.06595
ADAP1	Arf-GAP with dual PH domain-containing protein 1;Arf-GAP with dual PH domain-containing protein 1 (Fragment);Arf-GAP with dual PH domain-containing protein 1	1.46219e-06	NaN	9.57639	9.27058	11.6373	10.8109	10.7376	10.45	NaN	11.5889	10.6206	10.1968	10.0419	10.4793	10.0887	11.1657	10.5088	11.021	8.71751	NaN	10.7552	10.7741	11.1122	11.0146	10.3391	10.7343	10.6787	10.9421	9.59583	NaN	11.5378	11.0785	10.5946
SCAMP1	Secretory carrier-associated membrane protein (Fragment);Secretory carrier-associated membrane protein;Secretory carrier-associated membrane protein 1	1.84382e-06	10.663	11.4849	11.3708	12.1532	12.2798	12.3337	11.312	11.2024	12.0678	11.9164	11.9073	10.7074	11.5807	11.1733	12.1228	12.1586	12.2627	10.9193	NaN	11.9712	12.2001	11.8294	11.4743	9.10591	12.2314	11.6947	11.1887	11.117	10.5589	11.7472	11.9971	12.2316
MAGT1	Magnesium transporter protein 1	5.19076e-07	12.0198	NaN	11.3926	11.4409	10.8805	11.5154	11.3228	10.8084	11.3491	11.3724	11.202	11.2905	11.5924	10.8478	11.5128	11.2605	11.2833	11.3745	12.3638	11.3454	11.2995	11.4475	11.7769	11.1308	11.2513	10.7742	11.6108	10.9302	11.1538	11.3646	11.7739	10.6097
MRTFA	Myocardin-related transcription factor A;Myocardin-related transcription factor A;Myocardin-related transcription factor A;Myocardin-related transcription factor A;Myocardin-related transcription factor A;Myocardin-related transcription factor A;Myocardin-related transcription factor A;Mkl1 variant 1 Mkl1_S	3.70233e-11	9.88307	9.27442	8.83577	10.0206	10.0261	10.0596	10.2906	NaN	10.1877	10.0673	NaN	9.74631	9.30137	8.21031	10.0717	10.6112	9.34323	8.08156	NaN	10.78	10.6418	9.54026	10.3131	9.72922	10.6703	10.0495	10.0088	9.44268	NaN	10.4093	10.3669	8.57622
CTNNBL1	Beta-catenin-like protein 1	1.91543e-08	13.0117	12.6122	12.1673	11.2343	11.7666	11.5009	13.2078	12.3515	12.5623	11.3352	11.6781	12.788	12.9239	11.9034	12.6699	12.3422	11.7944	12.9487	11.2219	12.2298	11.9278	10.6318	13.0458	12.5878	12.3998	11.9763	13.2233	12.0356	12.0502	12.6762	11.9264	10.3775
HNRNPDL	Heterogeneous nuclear ribonucleoprotein D-like	2.00731e-08	16.2424	16.1769	16.4217	15.3248	15.3299	15.298	16.2288	16.9278	15.5137	14.8246	15.6413	16.5492	16.3067	16.1863	15.3066	15.5214	15.2404	16.6027	16.9583	15.5597	15.2729	15.3776	16.4191	15.9607	15.3147	15.2904	16.4275	16.3762	15.6283	15.627	15.2455	15.1985
PEG10	Retrotransposon-derived protein PEG10	6.93688e-09	12.0757	12.1622	11.9244	10.404	12.2861	11.969	10.3835	11.9605	11.371	12.0608	5.93628	12.8593	12.4989	11.6858	13.4195	12.2792	12.0905	12.9289	12.4572	13.1281	12.7952	11.8621	13.0871	11.8928	12.309	12.4329	12.7875	11.8067	11.9382	12.0724	11.816	11.8001
EIF5B	Eukaryotic translation initiation factor 5B	1.55777e-11	13.8991	13.4577	12.8644	13.7147	13.7523	13.3904	13.9407	13.0494	13.2229	13.312	12.3586	13.2508	13.4235	13.2396	13.6741	13.8415	12.683	13.5525	12.3682	13.95	13.6846	13.2133	13.8252	13.592	13.7539	13.7311	13.8282	13.7031	13.0032	13.6505	13.7742	13.2777
BSG	Basigin	3.76188e-07	13.8917	14.0525	14.1711	14.0399	14.396	14.4193	13.8116	13.8369	14.3679	14.3621	15.1823	13.9466	14.079	14.3434	14.3227	14.0547	14.47	13.858	14.0368	13.8807	14.1132	14.479	13.9729	13.785	14.013	14.1023	13.8671	13.9232	14.1894	14.0211	14.2682	14.3087
IKBKG	NF-kappa-B essential modulator;NF-kappa-B essential modulator;NF-kappa-B essential modulator;NF-kappa-B essential modulator;NF-kappa-B essential modulator;NF-kappa-B essential modulator (Fragment);Inhibitor of kappa light polypeptide gene enhancer in B-cells, kinase gamma, isoform CRA_b;NF-kappa-B essential modulator	7.39469e-07	NaN	NaN	NaN	9.74127	8.22343	8.4279	7.69464	NaN	8.68051	9.11299	NaN	10.1256	9.38711	NaN	9.80452	9.88207	8.68679	6.79929	NaN	9.66729	9.26374	9.49332	8.04457	NaN	9.59698	9.10924	8.17887	NaN	NaN	9.30741	8.15581	8.65723
PIAS2;PIAS1	E3 SUMO-protein ligase PIAS2 (Fragment);E3 SUMO-protein ligase PIAS2;E3 SUMO-protein ligase PIAS1;E3 SUMO-protein ligase PIAS2	5.58972e-07	12.0294	11.4135	10.7707	10.37	9.63299	10.1703	11.6407	9.96891	11.0119	9.59256	NaN	11.6762	11.7469	11.2963	10.4358	10.9636	10.1826	11.7873	12.1575	10.1916	10.8638	8.42586	11.9965	10.7818	10.7823	10.5351	11.6212	10.5788	11.6895	10.6754	10.5115	9.45011
CEP43	Centrosomal protein 43	0.000169418	NaN	NaN	NaN	NaN	NaN	NaN	NaN	NaN	1.10074	NaN	NaN	NaN	NaN	NaN	-0.102059	NaN	NaN	NaN	NaN	0.4685	0.773741	NaN	NaN	NaN	1.69009	NaN	-0.267683	-4.7418	-3.3945	2.31249	0	NaN
EI24	Etoposide-induced protein 2.4 homolog;Etoposide-induced protein 2.4 homolog;Etoposide-induced protein 2.4 homolog (Fragment);Etoposide-induced protein 2.4 homolog (Fragment);Etoposide-induced protein 2.4 homolog (Fragment);Etoposide-induced protein 2.4 homolog (Fragment);Etoposide-induced protein 2.4 homolog (Fragment);Etoposide-induced protein 2.4 homolog	7.51084e-06	11.771	12.1471	10.0038	12.7045	12.519	12.8586	12.3606	NaN	12.8424	12.5066	12.6778	12.4567	12.3554	NaN	13.0388	12.4942	12.7779	12.5866	NaN	12.611	12.484	12.3587	12.5643	11.6103	12.9948	12.0528	12.4506	11.4667	12.1131	12.6363	12.5301	12.2209
PRKACB	cAMP-dependent protein kinase;cAMP-dependent protein kinase catalytic subunit beta	5.00571e-08	NaN	NaN	NaN	8.70411	7.33615	8.05526	8.0416	NaN	8.85637	8.90007	NaN	8.26638	9.09593	NaN	8.36471	10.5197	8.06391	8.33176	NaN	8.67274	8.40249	7.15571	8.79119	7.84799	10.7619	8.60207	2.81324	NaN	NaN	10.7368	7.95445	NaN
AK6	Adenylate kinase isoenzyme 6	2.10546e-06	NaN	NaN	NaN	8.58831	7.03197	9.79714	8.49283	NaN	9.29662	NaN	NaN	NaN	6.3757	NaN	9.86796	7.9573	9.35309	6.82023	NaN	8.91001	9.36083	8.28762	8.04923	NaN	7.66387	9.00133	8.65995	NaN	NaN	9.29054	7.81048	NaN
C18orf25	Uncharacterized protein C18orf25;Uncharacterized protein C18orf25 (Fragment);Uncharacterized protein C18orf25	4.83697e-07	8.13273	7.47241	NaN	NaN	6.56288	6.47728	8.22079	NaN	8.48615	7.28183	NaN	7.72882	8.31124	NaN	7.85357	8.51516	8.42808	7.84317	NaN	8.43761	6.5765	NaN	8.40802	NaN	8.00543	8.08652	8.59954	NaN	NaN	8.24525	7.91097	7.09727
MTHFD1L	Formate--tetrahydrofolate ligase;Formate--tetrahydrofolate ligase;Monofunctional C1-tetrahydrofolate synthase, mitochondrial	3.90933e-11	12.9543	13.2336	12.9129	13.1221	12.607	12.0654	12.8523	12.8469	12.2914	11.9774	12.0642	13.1195	12.8983	12.4358	12.7718	12.3322	12.1247	13.3877	13.2989	12.5377	12.1477	11.9034	13.025	12.8956	12.4549	12.6131	12.6856	13.1357	12.5597	12.3411	12.5372	11.9208
CLTC	Clathrin heavy chain;Clathrin heavy chain 1	3.96851e-11	16.5055	16.1341	16.5889	17.116	17.3552	17.3626	16.8263	16.4254	17.1874	17.5745	17.0769	16.1887	16.3047	16.1821	17.489	17.5008	16.9619	16.2401	16.1952	17.4385	17.5432	16.9037	16.8032	16.5474	17.5978	17.2748	16.7681	16.4039	15.887	17.5315	17.4941	16.8539
EEF1A1	Elongation factor 1-alpha;Elongation factor 1-alpha;Elongation factor 1-alpha 1	3.73779e-10	20.0065	19.9471	19.9975	20.5977	20.7633	20.7717	20.4348	20.1544	21.1745	20.5114	20.6442	20.3869	19.838	19.7854	21.1314	20.9947	20.8368	19.8112	20.1193	21.0437	20.9229	20.1806	20.4051	20.2937	21.1652	20.8715	20.4995	19.745	19.4369	21.3028	20.868	20.061
ZMYND8	Protein kinase C-binding protein 1	1.06347e-06	12.1406	11.4491	11.8799	10.6558	10.4455	10.641	7.575	NaN	10.7855	9.89505	NaN	11.525	11.1469	11.296	7.95863	10.6286	10.3682	12.7192	10.849	10.7173	10.3222	9.10826	12.054	12.0515	10.9209	10.9911	11.506	12.1052	9.74285	10.3221	9.58017	NaN
POLR2E	DNA-directed RNA polymerase II subunit E;DNA-directed RNA polymerase II subunit E;DNA-directed RNA polymerases I, II, and III subunit RPABC1	2.09261e-08	11.9149	12.8539	12.3759	12.4183	11.9821	11.7141	12.4292	12.4151	12.1924	11.4631	12.4612	12.7444	12.7528	13.0737	11.8303	11.8905	11.5128	12.5634	12.7827	12.0223	11.8421	11.5265	12.5439	12.5357	11.9142	12.1488	12.7098	12.4514	12.5651	12.2835	11.8902	11.7158
UBE2D1;UBE2D4	Ubiquitin-conjugating enzyme E2 D1;Ubiquitin-conjugating enzyme E2 D4;Ubiquitin-conjugating enzyme E2 D1;Ubiquitin-conjugating enzyme E2 D4	1.15102e-07	12.9835	10.6196	12.4968	12.2099	NaN	13.0725	11.2626	NaN	14.0695	12.9001	13.0023	12.0547	12.225	NaN	13.7637	12.5909	13.6563	12.8321	NaN	11.394	11.5812	8.99751	13.0255	11.8667	13.218	9.98361	12.557	NaN	NaN	13.4292	11.587	13.0261
TTC28	Tetratricopeptide repeat protein 28	4.64078e-09	10.1806	7.0974	10.2277	10.6059	9.86584	9.48847	10.4108	NaN	9.56092	10.2025	NaN	9.30043	9.21005	NaN	10.0275	10.4317	9.40978	9.4437	NaN	9.45958	10.3288	9.55572	10.2361	9.94567	11.0993	10.1111	10.1538	10.3755	9.92766	10.3713	10.0717	9.76853
SH3GLB1	Endophilin-B1	4.29566e-08	13.0709	12.848	13.02	14.1202	14.1291	14.136	13.3432	12.9695	14.4622	14.3135	14.8551	13.1006	13.1546	13.2633	14.2134	14.0355	14.2856	12.9875	12.8807	14.1093	14.0797	13.9938	13.3415	12.9092	14.279	14.067	13.2619	12.8907	13.1949	14.3185	14.179	14.1526
LLGL1	Lethal(2) giant larvae protein homolog 1	1.6346e-08	10.9539	10.2712	8.55877	10.7021	11.6966	11.3761	11.2022	2.44729	11.6548	11.9639	11.7465	10.3511	10.2101	9.24045	12.1757	11.84	11.2368	10.1725	9.14757	11.6597	11.8869	10.9318	11.3293	10.4989	12.0822	11.3952	11.0833	8.55147	10.1367	12.1521	11.4586	10.5243
CHMP2B	Charged multivesicular body protein 2b	1.53713e-06	10.066	NaN	NaN	10.786	10.524	11.0635	10.1363	NaN	10.7418	10.8008	NaN	10.3197	9.39569	NaN	10.8912	10.7121	11.5114	10.4959	NaN	10.7995	10.8186	10.5136	10.381	NaN	10.8523	10.7303	10.1598	NaN	NaN	10.7524	10.8437	10.3444
RET	Proto-oncogene tyrosine-protein kinase receptor Ret	5.04037e-09	10.8694	11.1906	10.5739	10.0889	10.8864	11.6608	9.68388	NaN	9.36508	11.2976	9.09534	10.1223	11.3278	10.5254	10.6448	11.3626	10.634	10.5111	12.2476	10.9408	11.7979	11.9234	11.181	9.979	11.0234	11.0703	10.2882	11.022	10.2952	9.92084	10.7803	10.2292
BICRA	BRD4-interacting chromatin-remodeling complex-associated protein	1.28338e-06	10.231	7.6532	0.593625	7.64782	7.2109	6.72135	9.29999	NaN	7.11426	8.89428	NaN	5.89956	9.08888	NaN	7.34457	8.21442	7.44974	9.2586	10.1262	8.58068	7.29212	NaN	9.45327	8.87754	8.52576	4.91477	8.9669	NaN	NaN	8.18851	8.13666	NaN
DCAF7	DDB1- and CUL4-associated factor 7	3.04557e-08	12.3127	11.532	11.2255	12.326	12.2623	12.1329	12.7325	11.9575	12.1215	11.9764	12.3446	12.1396	11.8488	11.7911	12.0874	12.356	12.1767	11.9527	10.9468	12.1857	12.2048	12.1197	11.9752	12.1485	12.1446	12.2477	12.1791	11.9389	11.3433	12.2578	11.9021	12.0474
RBM15	RNA-binding protein 15	4.96682e-09	12.9903	13.0837	13.1504	11.3293	11.6013	11.9123	12.79	13.0886	11.9659	11.2848	NaN	12.9542	13.0998	12.5724	11.7707	12.0222	11.4836	13.1215	13.5082	11.9077	11.604	11.1962	12.9201	12.6898	12.0021	11.6669	13.0087	12.8656	12.7948	12.1124	11.6625	11.398
RSBN1	Lysine-specific demethylase 9	7.36411e-06	NaN	NaN	NaN	NaN	NaN	NaN	9.67117	NaN	6.97144	NaN	NaN	NaN	8.96009	NaN	NaN	NaN	NaN	NaN	0.220913	NaN	NaN	NaN	8.86983	NaN	NaN	NaN	9.20324	NaN	NaN	NaN	NaN	NaN
EMG1	Ribosomal RNA small subunit methyltransferase NEP1 (Fragment);Ribosomal RNA small subunit methyltransferase NEP1;Ribosomal RNA small subunit methyltransferase NEP1 (Fragment)	4.4051e-08	11.8726	11.3059	10.6667	9.13088	9.79026	9.59738	10.7927	11.5856	10.5248	9.42066	NaN	10.4158	11.304	11.5753	10.0603	9.85127	9.39531	11.8881	11.7257	9.99788	9.80922	7.87981	11.6345	11.3098	10.2791	9.68727	11.4899	11.5912	10.4037	10.6262	9.28046	9.82736
SLC25A30;SLC25A14	Kidney mitochondrial carrier protein 1 (Fragment);Kidney mitochondrial carrier protein 1 (Fragment);Brain mitochondrial carrier protein 1;Brain mitochondrial carrier protein 1;Kidney mitochondrial carrier protein 1	6.473e-08	NaN	NaN	NaN	NaN	8.81017	9.01239	9.29981	NaN	9.9524	6.63989	NaN	NaN	6.8284	NaN	9.81619	10.4259	8.46945	NaN	NaN	9.90681	9.71395	NaN	9.18036	NaN	9.77638	9.16684	9.45987	NaN	NaN	10.1557	9.24986	NaN
RUNX1T1	Protein CBFA2T1	1.34235e-06	12.8266	12.5583	11.5444	8.30457	10.758	11.3417	11.4954	12.1516	11.7219	10.9064	10.0357	12.8111	12.5187	12.5929	11.8976	11.6698	11.3338	12.7705	12.578	11.8499	11.3958	10.4895	12.676	11.9786	11.477	11.3043	12.2577	10.2274	12.5554	11.9699	10.7933	11.0218
TPM3	Tropomyosin alpha-3 chain	2.63986e-08	14.6825	14.3053	14.7955	15.8588	16.0338	15.7867	15.1169	14.4433	16.3196	15.9173	16.0325	14.8666	14.7866	15.1019	16.2316	15.7269	15.8258	14.7282	13.8838	16.0418	15.8268	15.8128	14.9613	14.3243	16.3305	15.6081	14.8983	14.0753	14.3874	16.1705	15.7911	15.633
BCL10	B-cell lymphoma/leukemia 10	2.39455e-06	10.1319	NaN	NaN	10.5899	10.2489	10.3222	9.66821	NaN	10.7238	10.5191	9.48253	9.7439	NaN	NaN	10.7653	10.392	10.4135	7.59476	NaN	10.6054	10.1444	10.9055	9.97974	NaN	10.821	10.0808	8.16984	NaN	NaN	10.4724	10.2392	8.95487
MAP2K5	Dual-specificity mitogen-activated protein kinase kinase 5 (Fragment);Dual-specificity mitogen-activated protein kinase kinase 5 (Fragment);Dual specificity mitogen-activated protein kinase kinase 5	3.15241e-06	NaN	NaN	NaN	NaN	NaN	NaN	NaN	NaN	7.20729	NaN	NaN	NaN	NaN	NaN	7.25417	7.60401	NaN	NaN	NaN	5.42509	6.81724	NaN	6.32412	NaN	7.56311	NaN	5.45611	NaN	NaN	6.96679	6.21061	NaN
MLH1	DNA mismatch repair protein Mlh1 (Fragment);DNA mismatch repair protein Mlh1;DNA mismatch repair protein Mlh1;DNA mismatch repair protein Mlh1 (Fragment);DNA mismatch repair protein Mlh1	6.6364e-06	NaN	NaN	NaN	NaN	6.65173	NaN	NaN	NaN	8.96479	NaN	NaN	NaN	NaN	NaN	NaN	8.17943	NaN	NaN	NaN	8.80276	8.37073	NaN	8.54439	NaN	8.52039	NaN	7.69693	NaN	NaN	9.44512	7.73074	NaN
TARDBP	TAR DNA-binding protein 43 (Fragment);TAR DNA-binding protein 43	7.14865e-08	15.362	15.1138	14.912	14.1175	14.2319	14.4634	15.1677	15.2686	14.8704	14.1573	13.3793	14.9373	15.1272	15.0409	14.6456	14.4569	14.3679	15.3664	14.6703	14.266	14.3508	13.6693	15.4803	14.9524	14.7077	14.3163	15.3544	15.1687	14.798	15.0471	14.4055	13.7747
NCAM1	Neural cell adhesion molecule 1	8.98303e-14	14.8609	13.7755	15.105	15.4092	15.238	15.5666	15.1686	14.3654	15.1683	15.9087	13.8161	13.8013	14.8592	13.5061	15.4417	15.783	14.7934	14.4634	14.7594	15.4575	15.9673	14.8551	15.2427	14.9589	15.9474	15.2461	15.1006	14.5058	13.6258	15.2178	15.6728	14.6782
LAMA2	Laminin subunit alpha-2	3.20168e-06	14.3978	13.6494	13.493	12.5794	13.1542	12.5027	12.5845	13.4556	13.435	13.0113	13.2538	13.5814	12.6034	13.4099	13.9186	12.5832	12.6166	13.9545	13.3947	11.737	12.906	13.1201	14.0362	13.3647	12.6815	13.1157	12.8098	13.3645	13.5211	12.9159	12.7515	11.6403
NDUFA10	NADH dehydrogenase [ubiquinone] 1 alpha subcomplex subunit 10, mitochondrial;NADH dehydrogenase [ubiquinone] 1 alpha subcomplex subunit 10, mitochondrial;NADH dehydrogenase [ubiquinone] 1 alpha subcomplex subunit 10, mitochondrial;NADH dehydrogenase [ubiquinone] 1 alpha subcomplex subunit 10, mitochondrial;NADH dehydrogenase [ubiquinone] 1 alpha subcomplex subunit 10, mitochondrial	9.0619e-09	13.52	13.1482	13.1324	13.5533	12.695	12.75	13.1313	13.6498	13.5223	13.0411	11.9484	13.3788	13.1945	12.6098	13.2561	13.2557	12.8435	13.3633	13.6042	13.1746	13.0861	12.1752	13.5139	12.9713	13.4135	12.7078	13.3122	12.6578	13.5199	13.467	12.5994	12.9752
ZCCHC17	Zinc finger CCHC domain-containing protein 17	2.44646e-10	11.2275	11.3482	10.7621	9.86344	9.23568	9.92533	11.7882	10.8206	10.2373	9.09841	8.76372	10.9361	11.5169	10.882	9.01197	9.94522	9.84798	10.8758	11.4912	9.73536	9.13873	9.01355	11.7451	11.3908	10.1349	9.95097	11.6631	11.0436	10.8472	9.43935	10.175	9.20283
FMR1	Synaptic functional regulator FMR1	1.44764e-09	14.4425	14.5545	14.739	13.4778	14.2504	14.1845	14.8495	15.4828	14.4252	13.9985	14.1082	14.635	14.6531	14.5374	14.1477	14.5415	14.0563	14.3895	15.0731	14.3534	14.3213	14.0933	14.8471	14.5035	14.252	14.5107	15.0032	14.76	14.4784	14.5868	14.3169	14.2367
GPR155	Integral membrane protein GPR155	5.39878e-06	11.6943	10.9474	9.86887	11.0803	9.78019	10.1996	11.3076	NaN	10.253	9.6192	NaN	11.4085	10.7682	NaN	11.0098	11.0597	9.56501	11.3919	NaN	11.0805	10.1099	9.83071	11.7751	10.265	11.0111	9.43463	11.924	NaN	NaN	11.0602	10.0902	8.22082
VPS11	Vacuolar protein sorting-associated protein 11 homolog	6.58916e-09	11.849	11.6947	11.6484	11.5546	12.2202	11.8848	11.1477	11.409	12.0327	11.9544	12.0102	11.6378	11.5451	11.5684	12.0625	12.1998	11.791	11.4572	11.5521	12.2602	12.1827	11.5239	11.9481	11.7633	12.3116	12.1658	11.9448	11.5931	11.4701	12.2996	11.9869	12.0396
RPL17-C18orf32	60S ribosomal protein L17 (Fragment);60S ribosomal protein L17;60S ribosomal protein L17 (Fragment);60S ribosomal protein L17 (Fragment);60S ribosomal protein L17	2.50277e-08	14.9171	15.5557	14.1791	14.9935	15.4111	15.339	14.8963	15.7887	15.2768	15.0774	13.8606	15.6062	15.1342	14.9911	15.3987	15.1516	15.1034	14.9825	15.1018	15.1207	15.1562	14.9083	15.2497	15.4064	15.1599	15.4398	15.0771	15.5264	13.8151	15.3816	15.2408	14.5379
RMND1	Required for meiotic nuclear division protein 1 homolog	6.81842e-12	10.5641	11.2727	10.3599	10.6335	11.2651	11.0514	10.8346	NaN	10.9638	10.4901	10.1822	10.9921	11.0468	9.01362	11.4626	11.3441	11.0304	10.7654	13.5169	11.22	11.262	10.6938	11.0918	10.9336	10.9106	10.9306	10.9536	11.0876	9.1938	10.9202	10.8194	10.655
DDX24	ATP-dependent RNA helicase DDX24;ATP-dependent RNA helicase DDX24;ATP-dependent RNA helicase DDX24;RNA helicase;ATP-dependent RNA helicase DDX24	2.13886e-08	NaN	11.347	NaN	9.04879	9.17706	NaN	10.8548	NaN	NaN	NaN	NaN	10.8789	10.3007	NaN	8.00949	8.94966	NaN	NaN	NaN	9.88358	9.56491	NaN	NaN	10.7152	8.33856	9.86625	10.8316	NaN	NaN	9.49448	8.86365	NaN
SREK1	Splicing regulatory glutamine/lysine-rich protein 1	1.0002e-06	NaN	NaN	NaN	NaN	10.3543	9.8368	9.79074	NaN	7.70038	NaN	NaN	NaN	NaN	NaN	8.27216	12.1094	NaN	NaN	NaN	8.27905	12.1361	NaN	8.04836	NaN	9.87275	11.24	8.39185	NaN	NaN	10.4174	9.73519	NaN
VTA1	Chromosome 6 open reading frame 55, isoform CRA_b;Vacuolar protein sorting-associated protein VTA1 homolog	1.89629e-07	12.9483	13.1108	11.5406	13.4178	14.0521	13.846	13.2558	12.6588	13.6808	13.8062	12.6366	13.173	13.2094	13.4771	13.8148	13.8812	13.8788	12.4747	13.0745	13.8193	14.0728	14.044	12.0025	13.1774	13.3981	13.8082	12.9847	13.1065	13.0975	13.9399	13.7173	13.9268
AP2M1	AP-2 complex subunit mu	4.22119e-10	14.4379	14.1513	14.512	13.6706	14.5838	14.6823	14.3746	14.0858	15.6341	14.8121	15.0783	14.1363	13.9186	14.1564	15.1568	15.4739	14.8714	14.0668	14.6569	14.9724	15.1242	14.1048	14.7267	14.139	15.3958	14.2711	14.5748	14.6179	14.4363	15.427	14.7687	14.3272
UBE2D3;UBE2D2	Ubiquitin-conjugating enzyme E2 D3;Ubiquitin-conjugating enzyme E2 D2;Ubiquitin-conjugating enzyme E2 D3;Ubiquitin-conjugating enzyme E2 D3 (Fragment);Ubiquitin-conjugating enzyme E2 D2 (Fragment);Ubiquitin-conjugating enzyme E2 D3;Ubiquitin-conjugating enzyme E2 D3;Ubiquitin-conjugating enzyme E2 D2	5.01965e-07	14.0509	12.8292	14.6946	13.6981	NaN	14.7106	12.9269	13.6496	15.252	14.4058	15.4737	13.7865	13.7793	11.9536	14.8668	14.1238	15.1631	14.3213	NaN	12.7925	13.593	13.5376	14.3692	13.9017	14.6397	12.5805	14.1013	NaN	12.3554	13.9725	13.6811	14.4539
GOLGA2	Golgin subfamily A member 2 (Fragment);Golgin subfamily A member 2 (Fragment);Golgin subfamily A member 2;Golgin subfamily A member 2;Golgin subfamily A member 2 (Fragment);Golgin subfamily A member 2;Golgin subfamily A member 2;Golgin subfamily A member 2;Golgin subfamily A member 2	8.61047e-08	11.1748	11.4263	11.8679	11.5138	11.1717	11.1068	11.6273	12.3322	10.5459	11.0475	11.035	11.8242	11.9526	10.5525	11.5115	11.5208	9.95338	12.1381	12.0821	11.5318	11.2554	9.26007	12.3602	11.4843	11.4239	11.165	11.9292	12.4712	11.7493	11.6646	11.1645	9.88501
MAPK8IP3	C-Jun-amino-terminal kinase-interacting protein 3	5.85521e-09	11.4534	10.9344	11.0703	11.3458	12.9807	12.5826	12.1467	11.2814	12.5394	12.6991	11.4328	10.705	10.7805	10.6698	12.6161	12.9199	11.6873	10.6656	11.1508	13.1723	13.2247	11.9533	11.5511	11.3608	12.9184	12.9701	11.7704	8.69843	11.0187	13.082	12.8981	12.0129
INTS11	Integrator complex subunit 11;Cleavage and polyadenylation specific factor 3-like, isoform CRA_i;Integrator complex subunit 11 (Fragment);Integrator complex subunit 11	5.75425e-07	11.7404	11.3725	9.95073	9.75358	9.62087	9.04434	10.2729	NaN	10.869	9.14939	NaN	11.4533	9.44915	9.44349	9.68269	NaN	9.2847	11.4836	NaN	10.4024	9.86942	9.34011	11.4857	10.6872	10.2467	9.64926	11.3625	12.7325	NaN	10.5647	9.52764	9.70375
SEZ6L2	Seizure 6-like protein 2	4.32886e-08	12.421	12.8095	12.9673	10.5435	12.1822	12.5643	12.6185	13.6285	12.0476	12.4541	11.5556	12.3086	12.8163	12.9031	12.2923	12.762	11.7649	12.3476	13.8238	12.4493	12.769	12.6594	12.6743	13.1109	12.295	12.5686	12.6396	13.2343	13.1168	12.4463	11.9479	12.5892
MED6	Mediator of RNA polymerase II transcription subunit 6	2.25625e-07	9.31019	9.47075	9.13248	7.48795	8.28215	7.66	9.82024	NaN	9.01956	8.83807	NaN	9.71582	9.37164	NaN	9.06014	6.91294	9.0628	10.618	NaN	6.93873	8.73976	8.66701	10.1825	7.53778	9.4846	8.6198	10.4243	8.89415	NaN	9.87998	9.45487	NaN
TPD52L2	Tumor protein D54	1.22246e-08	13.9409	14.318	13.4383	14.2549	14.2026	14.1219	13.7313	13.7334	14.2611	13.9898	14.666	14.0735	13.7542	14.1769	14.1806	14.0287	14.3551	14.0546	13.5387	14.0146	13.9878	14.4805	13.6474	13.7753	13.9736	14.1098	13.9298	14.0325	13.9725	14.299	14.0167	14.5367
PTGES3	Prostaglandin E synthase 3	9.95112e-07	13.3213	13.8963	12.7297	13.1035	13.9239	13.7676	12.5707	13.8242	13.7943	13.5276	14.2076	12.9228	13.7691	13.5286	13.6812	13.424	13.7156	12.9057	14.5579	12.9039	13.3569	13.5105	13.5568	12.8953	13.3816	13.3626	13.5833	12.7965	12.3587	13.1804	13.4364	13.5271
SLIT2	Slit homolog 2 protein	1.04282e-06	NaN	NaN	NaN	7.91175	9.06324	9.61299	7.43043	NaN	8.63907	9.67509	NaN	7.56933	7.73943	NaN	8.27293	9.33444	8.45943	NaN	NaN	8.77229	9.30375	8.01995	6.90674	8.72514	9.26826	9.72524	8.33995	NaN	NaN	7.89635	9.79854	9.82066
SYNJ2BP-COX16	Cytochrome c oxidase assembly protein COX16 homolog, mitochondrial;Cytochrome c oxidase assembly protein COX16 homolog, mitochondrial (Fragment);Synaptojanin-2-binding protein	5.66632e-06	NaN	NaN	7.51692	NaN	8.03646	9.56748	6.33575	NaN	9.59528	6.94641	NaN	NaN	NaN	NaN	9.11145	9.44188	NaN	NaN	NaN	8.95184	8.32082	NaN	6.9793	NaN	9.36639	NaN	NaN	NaN	NaN	9.68043	NaN	NaN
RAVER1	Ribonucleoprotein PTB-binding 1	1.26862e-06	10.9631	NaN	NaN	11.8488	11.3291	NaN	10.1096	NaN	9.08592	NaN	NaN	NaN	11.6177	NaN	8.76845	9.78708	NaN	11.3626	9.17139	9.71112	9.18172	NaN	10.5306	NaN	9.92056	11.2438	10.6703	NaN	NaN	10.2557	7.3038	NaN
ALG9	Mannosyltransferase;Mannosyltransferase (Fragment);Alpha-1,2-mannosyltransferase ALG9	0.00371421	NaN	NaN	7.86878	NaN	NaN	NaN	4.98612	NaN	NaN	NaN	NaN	7.63476	NaN	NaN	5.02808	6.94141	NaN	NaN	NaN	6.35913	5.17309	NaN	NaN	6.52051	6.12075	NaN	NaN	NaN	NaN	6.898	6.20221	NaN
ARHGEF18	Rho guanine nucleotide exchange factor 18;Rho guanine nucleotide exchange factor 18;Rho guanine nucleotide exchange factor 18 (Fragment);Rho guanine nucleotide exchange factor 18 (Fragment);Rho guanine nucleotide exchange factor 18	2.75753e-07	9.73871	7.72007	6.9324	9.83318	10.1297	10.0923	9.1981	NaN	9.28684	10.3094	NaN	10.8924	8.70275	9.29248	10.2597	10.4968	9.64656	8.31338	NaN	10.5915	10.1473	9.86153	9.71144	9.45565	10.6946	10.1451	9.82205	10.4949	NaN	10.2855	10.3685	8.96038
ALK	Tyrosine-protein kinase receptor;Tyrosine-protein kinase receptor;ALK tyrosine kinase receptor	2.53498e-10	8.59433	9.29279	10.1184	10.275	11.0857	11.7474	6.90879	NaN	NaN	11.7971	NaN	9.52785	10.9018	NaN	9.94559	11.6857	11.198	NaN	NaN	10.6074	11.5385	8.63266	9.63556	10.3752	10.9859	11.2448	10.1792	NaN	NaN	9.92154	11.7971	9.93947
IDH3B	Isocitrate dehydrogenase [NAD] subunit, mitochondrial;Isocitrate dehydrogenase [NAD] subunit beta, mitochondrial	3.19574e-08	12.0774	12.362	11.9342	10.7306	11.7815	11.7027	12.6241	11.6409	12.0533	10.9627	3.70436	12.1045	11.9359	12.2459	11.5994	11.8872	11.7394	12.2437	12.1666	12.0043	11.7242	11.4085	11.8513	12.0224	12.0135	11.6085	12.1776	11.9306	12.1441	11.963	11.5496	11.6632
NAPB	Beta-soluble NSF attachment protein	4.98923e-08	12.8961	12.6042	12.6755	13.7438	13.727	13.8472	13.0341	12.1171	13.7706	13.5357	13.1769	12.9159	12.9562	12.7086	13.3097	13.8545	13.6883	12.5135	11.9919	13.7667	14.1464	13.3897	12.7131	12.6339	13.7083	13.6835	12.8693	12.8851	12.3092	14.1092	13.6342	13.367
PPIP5K2	Inositol hexakisphosphate and diphosphoinositol-pentakisphosphate kinase;Inositol hexakisphosphate and diphosphoinositol-pentakisphosphate kinase 2	7.19987e-09	10.9462	10.8993	11.018	11.7131	12.0855	12.0565	10.9495	NaN	11.699	12.3514	11.615	10.6957	11.2685	10.7443	12.0268	12.3511	11.7943	10.5366	10.4333	11.9901	12.4227	11.9893	11.2104	10.854	12.0875	11.8228	11.0199	10.5596	11.2392	11.6297	12.072	11.8039
NDUFB6	NADH dehydrogenase [ubiquinone] 1 beta subcomplex subunit 6	5.97232e-07	6.69414	9.07031	NaN	9.68837	9.29487	9.42433	9.57505	NaN	8.32102	8.13933	NaN	8.46137	11.6072	NaN	7.9657	10.6375	9.50064	11.149	NaN	9.16479	9.67559	7.92259	9.65034	6.89246	8.40987	9.34379	11.443	NaN	NaN	9.68904	NaN	10.1565
KIF3A	Kinesin-like protein;Kinesin-like protein;Kinesin-like protein;Kinesin-like protein KIF3A	5.26013e-09	10.101	9.96143	9.63007	11.4744	11.9292	11.7042	10.5434	NaN	9.05886	11.6141	9.84444	9.6746	10.3666	NaN	10.8576	12.2921	11.541	9.97611	NaN	12.1244	12.0618	11.4267	11.3426	9.44631	11.936	12.0685	11.1146	9.85073	9.97759	12.2069	12.0187	11.0411
MARK1	Non-specific serine/threonine protein kinase;Non-specific serine/threonine protein kinase;Serine/threonine-protein kinase MARK1	4.13404e-07	10.7961	10.23	9.74498	11.2345	11.7284	11.5692	10.6859	NaN	11.0125	11.4418	8.04062	11.1306	10.6878	10.6303	10.9065	12.2301	11.4088	10.2265	NaN	11.7456	11.974	11.0466	11.19	9.69565	12.1001	11.3383	10.7336	9.76527	10.3041	12.0128	11.5439	11.239
OXA1L	Mitochondrial inner membrane protein OXA1L	2.15207e-06	12.8095	12.0781	11.5831	11.297	12.2437	11.7822	11.901	10.7841	11.7673	11.2361	12.1485	12.6703	10.6988	10.5725	12.8386	12.1126	10.9317	12.1123	11.4731	12.7635	11.7604	11.9722	12.8725	11.551	12.6924	11.6951	12.6688	12.3354	11.7368	12.7751	12.1496	11.9949
SLC4A1AP	Kanadaptin	1.0371e-06	11.2197	11.5888	10.5128	10.3932	10.4561	10.5759	11.5097	11.1253	10.7471	10.11	NaN	11.8413	10.9288	10.0959	10.6463	10.7465	10.2829	11.4199	1.35203	11.2478	10.521	9.90203	12.1217	10.5278	11.0482	10.8915	11.9104	10.5955	9.13285	10.9683	10.7325	9.40694
NOL4L	Nucleolar protein 4-like	3.94758e-13	12.0083	12.1838	12.4617	9.91345	10.823	11.2797	12.1573	13.0126	11.2072	11.3136	8.72169	12.6171	12.4931	12.221	11.2435	11.2408	11.0546	12.5085	12.5175	11.3328	11.4818	11.3622	12.7547	12.2894	11.4745	10.3868	12.6541	12.031	12.4418	11.7611	11.3674	10.9283
PBX1	Pre-B-cell leukemia transcription factor 1;Pre-B-cell leukemia transcription factor 1;Pre-B-cell leukemia transcription factor 1 (Fragment);Pre-B-cell leukemia transcription factor 1 (Fragment);Pre-B-cell leukemia transcription factor 1;Pre-B-cell leukemia transcription factor 1	5.2538e-08	8.20795	8.53292	7.49608	7.37618	7.92716	8.63613	7.99292	1.38306	8.74583	NaN	NaN	6.69686	9.41359	9.60241	8.45183	9.66012	8.11615	6.93218	1.20261	8.8538	9.47793	8.68409	8.29329	9.19626	7.60776	8.9025	9.41427	NaN	8.70244	9.16498	7.75384	8.33596
SNX12	Sorting nexin-12	4.62281e-10	13.8894	14.1224	13.9018	12.6179	14.3525	14.3954	11.9932	13.4819	14.8953	14.4472	14.8917	14.0032	13.7491	14.1596	14.4193	14.5433	14.7471	13.8519	13.3976	14.2839	14.4743	14.5027	14.0625	13.6901	14.7366	14.2028	13.9548	13.5593	14.1626	14.8496	13.8832	14.5555
NTAN1	Protein N-terminal asparagine amidohydrolase;Protein N-terminal asparagine amidohydrolase (Fragment);Protein N-terminal asparagine amidohydrolase (Fragment);Protein N-terminal asparagine amidohydrolase	8.20192e-05	NaN	NaN	NaN	NaN	13.2825	NaN	NaN	NaN	12.9026	12.8755	NaN	NaN	NaN	NaN	13.2837	12.5142	NaN	NaN	NaN	11.527	12.1301	NaN	12.0981	NaN	12.1929	13.1763	NaN	NaN	NaN	11.8282	NaN	NaN
OTUD6B	Ubiquitinyl hydrolase 1;Deubiquitinase OTUD6B	2.77861e-10	9.54104	8.88179	8.9421	11.0303	10.603	10.8575	9.74141	NaN	10.6766	10.7492	9.79444	10.2997	10.199	8.59936	10.4731	11.0567	10.8425	8.16451	NaN	11.1595	10.4375	10.5696	10.4144	9.37121	11.6013	10.7074	10.432	8.67791	NaN	11.4897	10.8966	8.75811
HNRNPM	Heterogeneous nuclear ribonucleoprotein M	1.38071e-14	17.4781	18.4338	18.0288	17.1643	17.2333	17.3451	18.032	18.9706	16.9151	17.0229	16.9642	18.6584	18.378	18.6996	16.6632	17.3638	17.2931	17.785	19.1549	17.3024	17.3727	17.4844	17.7048	18.3579	16.8057	17.4988	18.2119	18.6973	18.0762	17.3892	17.3023	17.538
UNC5C	Netrin receptor UNC5;Netrin receptor UNC5C	9.9994e-09	11.0918	11.3531	11.367	13.0873	12.3605	12.3656	11.9865	NaN	10.7332	12.5466	12.5902	11.7614	10.9796	10.579	9.90677	12.5366	12.0441	10.7854	NaN	12.6462	12.4261	12.1048	11.6488	11.157	12.6561	12.3778	11.5388	10.6405	11.2819	12.5983	12.5351	12.3575
SRCIN1	SRC kinase-signaling inhibitor 1;SRC kinase signaling inhibitor 1	1.97349e-11	12.1683	11.7703	11.9709	12.4226	12.838	12.7926	12.209	11.9898	12.2123	13.0281	12.2943	10.8484	11.4956	11.6005	12.4572	12.128	12.2551	11.8031	11.5698	12.515	12.4941	12.5987	12.3876	12.2649	12.8871	13.0475	12.1181	11.7993	11.4892	12.5973	12.9974	12.6418
USP39	U4/U6.U5 tri-snRNP-associated protein 2	9.42367e-14	11.5701	11.9534	11.2557	9.7846	9.95429	9.74739	11.5867	10.3259	10.8657	9.97664	NaN	11.8616	11.9849	10.8727	9.9381	11.2847	10.4194	11.8176	12.2585	10.375	10.6157	8.74516	12.1293	11.7567	10.8565	10.2329	11.932	11.697	11.0385	11.0441	10.3694	9.18226
ARFIP2	Arfaptin-2	3.70597e-06	NaN	NaN	NaN	6.92742	8.42822	6.56434	7.21783	NaN	8.608	NaN	NaN	8.19864	NaN	NaN	9.47759	8.34464	7.39638	NaN	NaN	7.83397	8.86926	NaN	7.51875	8.14612	7.65934	NaN	9.01742	NaN	NaN	9.27778	7.00525	NaN
NDUFA5	NADH dehydrogenase [ubiquinone] 1 alpha subcomplex subunit 5	7.2107e-07	12.5355	13.6904	12.8655	12.8099	11.9777	11.9253	12.1562	13.928	11.1022	12.094	13.4908	13.0294	12.9746	13.8765	12.3072	12.1993	13.0758	12.7753	13.7741	12.412	11.9367	12.9334	12.5735	12.3655	12.5935	11.7112	12.4852	13.2308	14.2684	12.4334	9.89384	13.1465
FNDC3A	Fibronectin type-III domain-containing protein 3A;Fibronectin type III domain containing 3A, isoform CRA_f;Fibronectin type-III domain-containing protein 3A	4.2288e-07	9.6381	8.91117	NaN	9.17841	9.60778	8.83059	9.8239	NaN	8.97332	8.89796	NaN	7.84362	7.75149	NaN	9.63385	9.63757	9.35857	9.03189	NaN	9.79529	9.21453	8.1745	10.2093	7.69622	9.2576	9.00914	9.77571	NaN	NaN	9.03779	8.12819	NaN
RPP40	Ribonuclease P 40kDa subunit, isoform CRA_c;Ribonuclease P protein subunit p40;Ribonuclease P protein subunit p40;Ribonuclease P protein subunit p40	8.27059e-08	NaN	NaN	NaN	NaN	NaN	5.52159	9.42189	NaN	9.34524	NaN	NaN	NaN	NaN	NaN	8.1483	8.8708	5.84099	NaN	NaN	8.54538	7.88566	NaN	9.782	NaN	8.8329	NaN	9.36698	NaN	NaN	9.60489	6.56437	NaN
BLOC1S2	Biogenesis of lysosome-related organelles complex 1 subunit 2;Biogenesis of lysosome-related organelles complex 1 subunit 2 (Fragment);Biogenesis of lysosome-related organelles complex 1 subunit 2	0.000244162	NaN	NaN	NaN	NaN	NaN	NaN	NaN	NaN	NaN	NaN	NaN	NaN	NaN	NaN	NaN	NaN	NaN	NaN	NaN	NaN	7.97359	NaN	NaN	NaN	NaN	NaN	NaN	NaN	NaN	8.90746	NaN	NaN
RPS6KC1	Ribosomal protein S6 kinase delta-1;Non-specific serine/threonine protein kinase;Non-specific serine/threonine protein kinase;Ribosomal protein S6 kinase delta-1	5.20485e-06	NaN	NaN	NaN	NaN	NaN	NaN	NaN	NaN	7.34149	NaN	NaN	NaN	NaN	NaN	6.11403	5.8901	NaN	NaN	NaN	7.91025	NaN	NaN	4.55804	NaN	7.5682	NaN	NaN	NaN	NaN	7.47085	NaN	NaN
PSME2	Proteasome activator complex subunit 2	8.68015e-08	10.9868	11.3902	11.1187	10.3066	12.2784	12.2561	9.3706	NaN	11.933	12.0423	11.9317	10.5783	11.2553	5.09521	12.1427	12.3261	11.6447	9.87742	8.62277	12.4764	12.4532	10.2755	11.3216	11.263	12.2922	12.3365	11.8623	9.83998	10.7957	12.971	12.3852	11.0075
AGRN	Agrin	1.17417e-10	11.3092	10.5297	11.3658	12.5572	12.3933	12.0044	11.4928	11.0983	10.9596	13.1886	12.0387	10.8717	11.4655	12.4232	12.4544	11.4712	11.8765	11.4743	11.6373	12.3375	12.514	12.7067	11.6678	10.7011	11.7079	12.6836	11.2703	10.7428	10.7617	11.3417	12.8306	13.1626
AP2B1	AP complex subunit beta;AP-2 complex subunit beta	2.68993e-08	14.7148	14.7938	14.7777	15.4165	15.676	15.5591	15.1369	14.8965	15.6278	15.8181	15.9691	14.7269	14.6986	14.7508	15.659	15.5808	15.5165	14.8108	14.758	15.619	15.7707	15.381	15.0685	14.8339	15.6542	15.6679	15.0214	14.7414	14.8566	15.7727	15.6809	15.5231
WASHC4	WASH complex subunit 4	1.32248e-08	10.646	11.3445	9.20471	13.083	11.8442	11.2226	10.2899	NaN	10.8413	11.4785	11.6866	12.5861	11.2522	11.1249	11.6508	12.2778	10.9429	11.1288	10.6189	12.1237	11.9973	10.9939	11.747	11.2776	11.8092	11.5962	11.6092	11.3806	11.135	12.0759	11.5765	11.0786
CNN2	Calponin (Fragment);Calponin;Calponin;Calponin;Calponin-2	1.10973e-06	11.3577	10.6831	11.4033	12.9166	13.1729	13.0624	11.7768	10.1284	12.5851	12.703	12.6079	12.3121	11.8807	11.3321	13.2444	12.7381	12.8691	11.1989	NaN	11.8531	12.6704	12.8599	11.6532	11.8982	12.6379	13.0629	11.5553	11.1099	11.0142	12.1772	13.2494	12.0826
UBE2E2;UBE2E3;UBE2E1	Ubiquitin-conjugating enzyme E2 E2;Ubiquitin-conjugating enzyme E2 E3 (Fragment);Ubiquitin-conjugating enzyme E2 E1;Ubiquitin-conjugating enzyme E2 E1 (Fragment);Ubiquitin-conjugating enzyme E2 E1 (Fragment);Ubiquitin-conjugating enzyme E2 E1;Ubiquitin-conjugating enzyme E2 E3;Ubiquitin-conjugating enzyme E2 E2;Ubiquitin-conjugating enzyme E2 E3	2.38239e-07	13.3925	11.6943	12.6549	10.4241	NaN	11.5651	11.4292	12.7162	12.8725	11.4633	11.6448	10.2613	12.1889	NaN	11.9576	11.9905	12.1458	12.5035	NaN	10.2729	11.3081	10.2041	13.0469	12.5735	12.4425	10.2482	12.611	NaN	NaN	12.7059	12.1389	10.6501
WDR6	WD repeat-containing protein 6	4.98989e-07	10.6319	10.2588	10.7497	9.48345	10.4955	9.91355	10.3349	10.2565	9.75548	10.6859	10.2402	10.7981	10.6034	10.8202	11.132	10.5674	10.182	10.7025	10.9061	10.658	10.8323	10.805	10.8315	9.53192	10.7878	10.3308	10.808	11.216	10.5362	10.7503	10.5405	10.5655
SRSF3	Serine/arginine-rich-splicing factor 3;Serine/arginine-rich splicing factor 3	2.83809e-07	17.0343	17.4599	17.3272	15.84	15.9251	16.1075	16.5799	18.024	16.068	15.6081	16.5722	17.2832	17.2635	17.557	15.8733	15.9332	16.2901	17.3066	17.7504	16.0147	15.8896	16.1081	17.0083	17.0165	15.9638	16.099	17.0531	17.438	17.703	16.2243	15.8606	16.2751
MRPL45	39S ribosomal protein L45, mitochondrial;39S ribosomal protein L45, mitochondrial	7.54276e-07	12.7125	12.7262	12.5792	12.0449	12.1856	11.7487	12.3014	12.6523	12.2436	11.8453	12.1725	12.6815	12.5366	12.3083	12.4514	12.0768	11.9733	12.6645	11.8112	12.2308	11.8886	11.8113	12.6319	12.4405	12.2764	12.1635	12.626	12.5548	12.4311	12.3577	12.1253	11.6465
HECTD1	E3 ubiquitin-protein ligase;E3 ubiquitin-protein ligase;E3 ubiquitin-protein ligase;E3 ubiquitin-protein ligase;E3 ubiquitin-protein ligase HECTD1	2.50552e-07	11.9996	12.2247	11.6357	13.0649	12.8483	12.8173	12.2713	NaN	12.8475	12.8177	12.3026	12.2528	11.9235	12.6506	13.0608	12.9259	12.1483	11.0468	11.8904	13.2426	12.961	12.4831	12.1941	12.0382	12.7823	12.9177	12.3935	11.5964	12.3539	12.7652	12.9485	12.115
PSMC6	26S proteasome regulatory subunit 10B	4.55786e-08	14.4577	14.5211	14.0536	14.5718	14.901	14.6209	14.7407	13.0847	14.9333	14.5439	14.5596	14.6314	14.4989	14.2752	14.8958	14.8906	14.6719	14.5742	13.7461	15.0792	14.7734	14.4617	14.6061	14.6059	14.757	14.8973	14.8534	14.2096	13.9076	15.0991	14.7841	14.3284
MCC	Colorectal mutant cancer protein	5.46514e-14	NaN	NaN	NaN	8.44037	9.53944	7.95801	7.56808	NaN	8.98464	NaN	0.282507	7.33302	NaN	NaN	10.1598	9.40696	9.14722	NaN	NaN	9.91678	7.47499	6.14485	7.86206	NaN	9.60339	9.2018	7.68498	NaN	NaN	9.23087	9.24028	6.98712
RNF114	E3 ubiquitin-protein ligase RNF114 (Fragment);E3 ubiquitin-protein ligase RNF114;E3 ubiquitin-protein ligase RNF114	3.13637e-06	NaN	NaN	NaN	7.33978	9.7068	10.1091	10.4042	NaN	7.6565	7.79237	10.4674	9.20476	9.07257	NaN	8.28374	10.6714	9.67717	NaN	NaN	8.68022	10.6043	9.79147	9.46696	9.31066	9.05709	11.1462	9.36548	8.10451	10.1178	10.6481	10.6345	10.2745
ADSL	Adenylosuccinate lyase	8.58448e-10	13.337	13.1359	12.944	14.2829	13.5961	13.338	13.1319	12.5379	13.8342	13.3468	13.4032	13.1046	12.6953	13.0684	13.4693	13.4683	13.4619	13.2302	12.4861	13.6094	13.4671	13.2611	12.9996	12.9329	13.7107	13.5623	13.0457	13.0486	13.0389	13.8977	13.2422	13.4213
ISG15	Ubiquitin-like protein ISG15 (Fragment);Ubiquitin-like protein ISG15;Ubiquitin-like protein ISG15	1.38531e-05	NaN	NaN	NaN	6.39035	7.18034	NaN	NaN	NaN	5.81621	NaN	NaN	NaN	NaN	NaN	8.21908	6.55076	NaN	NaN	NaN	7.45502	NaN	NaN	NaN	NaN	6.98792	NaN	7.58904	NaN	NaN	8.52313	NaN	NaN
GPS1	COP9 signalosome complex subunit 1	2.96703e-09	13.7509	13.5088	13.6218	13.9392	14.0046	14.0264	13.7888	13.604	14.1326	13.9383	13.7738	13.8148	13.4533	13.9112	14.0424	13.937	14.0549	13.777	12.9861	13.9895	13.9164	13.8008	13.7006	13.6009	13.9571	14.0834	13.8261	13.2673	13.752	14.3972	13.8992	13.8749
PTRH1	Probable peptidyl-tRNA hydrolase (Fragment);Probable peptidyl-tRNA hydrolase (Fragment);Probable peptidyl-tRNA hydrolase;Probable peptidyl-tRNA hydrolase	0.000397598	NaN	NaN	NaN	NaN	NaN	NaN	NaN	NaN	NaN	NaN	NaN	NaN	NaN	NaN	NaN	NaN	NaN	NaN	NaN	4.23158	6.85689	NaN	NaN	NaN	NaN	NaN	NaN	NaN	NaN	8.27022	NaN	NaN
WASHC2C	WASH complex subunit 2C	7.60406e-12	11.8191	11.4616	10.9894	12.5442	11.9769	12.0842	11.3734	11.4427	11.757	12.1643	10.3789	11.0902	11.6122	11.2061	12.1776	12.2389	11.1483	11.681	11.9295	12.3309	12.3668	11.5316	12.2615	11.7435	12.3915	12.1203	12.09	11.4822	11.1067	11.7165	12.1861	11.4762
	Utp12 domain-containing protein (Fragment)	1.26217e-08	13.8783	13.7648	13.6858	12.5144	12.9863	12.9517	13.4094	13.4168	13.7254	12.7898	13.806	13.6582	13.8808	13.9034	13.409	13.3176	13.3627	13.9687	14.0739	13.2472	13.0103	12.5474	13.8547	13.3991	13.4263	12.839	13.6235	12.9772	13.9119	13.4289	13.0492	13.1765
CIC	Protein capicua homolog	2.44535e-06	7.75413	NaN	NaN	6.79762	7.11764	NaN	8.93904	NaN	NaN	7.26937	NaN	NaN	7.68741	NaN	8.38403	7.73695	NaN	NaN	NaN	7.34047	7.6493	6.88606	9.38132	NaN	8.01161	7.34818	8.99018	NaN	NaN	7.32881	NaN	NaN
PHF20L1	PHD finger protein 20-like protein 1;PHD finger protein 20-like protein 1;PHD finger protein 20-like protein 1;PHD finger protein 20-like protein 1;PHD finger protein 20-like protein 1;PHD finger protein 20-like protein 1 (Fragment);PHD finger protein 20-like protein 1;PHD finger protein 20-like protein 1	1.9772e-07	8.54106	NaN	NaN	7.58327	NaN	8.16821	8.99221	NaN	9.14461	6.94673	NaN	8.36907	9.73228	NaN	NaN	7.67314	NaN	9.16441	NaN	7.55596	NaN	NaN	9.13495	7.26114	9.1349	NaN	9.78235	NaN	NaN	9.28728	6.65366	NaN
PYCR3	Pyrroline-5-carboxylate reductase;Pyrroline-5-carboxylate reductase;Pyrroline-5-carboxylate reductase 3	1.69417e-07	10.436	9.51575	9.75569	11.2481	10.9747	10.7841	10.6846	NaN	11.8534	10.6756	10.2321	10.5864	10.1529	10.0886	9.76246	10.9416	11.0568	8.92839	NaN	10.9983	10.4295	9.9746	10.7063	10.0504	10.7731	10.5881	10.7874	NaN	8.68488	11.6648	10.7489	10.3638
CLASRP	CLK4-associating serine/arginine-rich protein	7.83495e-07	7.37038	9.86313	NaN	NaN	NaN	6.05783	9.49925	NaN	7.57546	NaN	NaN	8.24247	8.99403	NaN	8.11675	6.47933	NaN	NaN	NaN	7.44854	8.07441	NaN	9.19097	NaN	6.75392	7.21509	8.80796	NaN	NaN	7.74533	8.17203	NaN
WDR18	WD repeat-containing protein 18 (Fragment);WD repeat-containing protein 18;WD repeat-containing protein 18 (Fragment)	1.7289e-09	13.8756	13.9175	13.8221	13.4439	12.5957	12.7314	13.5872	14.4273	13.2141	12.6276	12.9317	14.0742	13.4598	14.1589	12.8909	12.5616	12.7022	14.1726	14.3183	12.7365	12.5005	12.6596	13.7162	13.7392	12.8721	12.8324	13.5842	13.4902	13.9016	12.9958	12.7833	12.6812
SCLY	Selenocysteine lyase	1.9931e-09	10.3059	11.1673	9.54175	10.8484	10.1641	10.2706	11.0577	NaN	10.8741	9.24986	NaN	12.0373	10.3497	10.0762	10.1869	11.3681	10.8796	10.9645	1.91781	11.2005	10.6394	10.5687	12.0243	10.5965	11.5607	9.71729	11.5156	9.31264	NaN	11.9036	9.91686	9.77231
SEMA6A	Sema domain, transmembrane domain (TM), and cytoplasmic domain, (Semaphorin) 6A, isoform CRA_d;Semaphorin-6A	2.79096e-08	10.4786	NaN	8.5167	9.0399	10.263	9.46264	10.1951	10.256	11.3753	10.7661	NaN	9.01978	8.81531	NaN	10.5379	10.5891	9.52873	8.78925	NaN	9.84261	10.3032	9.00577	10.3652	9.61799	9.90762	10.4082	10.7358	NaN	NaN	11.2857	10.4515	8.82821
KIRREL2	Kin of IRRE-like protein 2	3.95868e-07	10.4245	9.43104	9.97915	10.382	10.4892	10.9799	10.8361	NaN	11.9536	11.1934	9.38812	5.60759	9.03796	NaN	10.7035	11.5706	11.0857	9.94054	9.47139	11.2681	11.3163	10.1567	11.1138	9.51358	11.8265	10.7497	10.7361	9.03341	10.7162	11.4969	10.77	10.6287
MYEF2	Myelin expression factor 2	1.99833e-09	NaN	13.6711	NaN	9.08367	12.7761	12.5522	12.5248	NaN	7.27	8.72604	NaN	14.0255	13.7682	14.2168	NaN	12.2929	10.069	NaN	14.1984	12.198	12.5157	12.5113	NaN	13.3832	5.78596	12.8407	13.4428	13.4249	13.3154	11.9163	11.3264	13.2445
MLST8	G protein beta subunit-like;G protein beta subunit-like;G protein beta subunit-like (Fragment);G protein beta subunit-like;G protein beta subunit-like;Target of rapamycin complex subunit LST8	2.74073e-08	10.0212	NaN	NaN	8.0389	9.47791	10.2678	8.49039	NaN	10.2051	10.1513	NaN	10.2169	9.68633	NaN	9.94587	10.8218	9.99468	12.2027	9.04227	9.78156	10.7329	10.5996	9.75593	10.1999	10.1295	10.884	10.72	NaN	8.02667	11.2822	10.8357	9.71222
RER1	Protein RER1 (Fragment);Protein RER1;Protein RER1;Protein RER1 (Fragment)	1.26427e-07	12.8841	13.3708	12.804	10.9479	10.9986	12.6841	11.9587	12.1126	10.9229	11.9647	4.28428	13.6283	13.0349	13.1072	12.7308	12.4023	11.7748	12.2393	13.9644	12.1548	12.3108	10.5318	12.7827	13.4875	12.2201	10.913	13.3777	13.8227	12.8178	12.9812	12.0428	11.4811
USP19	Ubiquitin carboxyl-terminal hydrolase 19;Ubiquitin carboxyl-terminal hydrolase 19 (Fragment);Ubiquitin carboxyl-terminal hydrolase 19;Ubiquitin carboxyl-terminal hydrolase 19;Ubiquitin carboxyl-terminal hydrolase 19;Ubiquitin carboxyl-terminal hydrolase 19;Ubiquitin carboxyl-terminal hydrolase 19	1.84736e-06	7.91787	NaN	8.31217	7.94756	9.24071	9.63516	9.69704	NaN	8.09114	9.47851	NaN	7.32603	9.67023	NaN	9.61011	10.3319	8.69724	7.51545	NaN	9.56929	9.81725	9.0324	10.0011	NaN	9.7153	9.36244	8.39243	9.29333	NaN	9.79071	9.92303	8.70704
GNAS	Guanine nucleotide-binding protein G(s) subunit alpha isoforms short;Guanine nucleotide-binding protein G(s) subunit alpha isoforms short;Guanine nucleotide-binding protein G(s) subunit alpha isoforms short;Guanine nucleotide-binding protein G(s) subunit alpha isoforms short;Guanine nucleotide-binding protein G(s) subunit alpha isoforms short;GNAS complex locus, isoform CRA_b;Guanine nucleotide-b…	3.5641e-09	14.3218	14.0362	14.2864	14.308	14.8224	14.8893	14.3712	13.6016	15.047	14.8908	15.0188	13.9715	14.1925	13.5389	14.9396	14.884	14.7705	14.1148	13.9004	14.8279	14.8362	14.31	14.4156	14.0608	15.0227	14.6772	14.259	13.8959	13.8619	14.9573	14.7915	14.2607
MYEF2	Myelin expression factor 2	2.3357e-08	14.6999	14.9462	15.2868	13.6874	14.024	14.0232	14.9349	15.8364	14.0173	13.9484	14.1618	15.3385	15.1961	15.1828	13.8213	14.1197	14.0841	15.0611	15.6676	13.9187	14.0507	14.0939	14.8584	14.9076	13.821	14.1244	15.0152	15.1852	14.5991	14.2713	13.9099	13.8897
CUL4A	Cullin-4A	5.40743e-11	11.2893	11.0518	11.0262	10.9105	11.2076	10.6278	10.9046	9.98023	10.88	10.7909	NaN	11.01	11.3642	10.5305	11.2946	11.5394	10.5534	11.1571	5.16539	11.1246	11.2208	10.6534	11.4063	11.3219	11.223	11.4352	11.4478	10.8454	11.0459	11.5534	11.1375	10.2637
GSTM4	Glutathione transferase;Glutathione S-transferase Mu 4	0.00219521	NaN	NaN	NaN	NaN	NaN	NaN	NaN	NaN	NaN	NaN	NaN	NaN	NaN	NaN	NaN	NaN	NaN	NaN	NaN	NaN	NaN	NaN	NaN	NaN	NaN	NaN	NaN	NaN	NaN	0	NaN	NaN
HNRNPUL1	Heterogeneous nuclear ribonucleoprotein U-like protein 1	7.99608e-07	14.1338	14.0994	14.3668	12.8829	13.1968	13.2181	14.2858	14.2128	13.2256	12.9084	11.9676	14.21	14.1092	13.5922	13.1021	13.1736	12.8072	14.0774	14.6199	13.3897	13.179	12.8374	14.3275	14.1943	13.4177	13.0675	14.3613	14.2371	13.0149	13.4492	13.2379	12.3959
GPSM1	G-protein-signaling modulator 1	6.57459e-13	11.9448	12.3432	11.8362	11.203	12.9237	12.7971	11.9709	11.9753	12.6806	12.6628	13.5202	11.9063	11.4458	11.8999	12.8424	12.9034	12.8257	12.0707	12.0136	13.1581	13.0356	12.759	12.2048	11.9952	12.9462	13.0455	12.2423	12.5485	11.8568	12.8866	12.9615	12.5107
ASAP1	Arf-GAP with SH3 domain, ANK repeat and PH domain-containing protein 1;Arf-GAP with SH3 domain, ANK repeat and PH domain-containing protein 1	3.55048e-07	11.0509	10.8761	10.5728	11.5831	11.5745	11.3983	11.212	NaN	11.0394	11.8063	9.95014	10.282	10.5278	10.4916	11.455	11.8345	11.2716	10.9602	NaN	11.6939	11.7243	10.9768	11.3792	10.9544	11.9458	11.5629	11.3578	11.0334	11.4847	11.71	11.9084	11.2077
SIRT2	NAD-dependent protein deacetylase sirtuin-2;NAD-dependent protein deacetylase sirtuin-2 (Fragment);NAD-dependent protein deacetylase sirtuin-2	1.64257e-07	10.7204	10.5827	9.28694	12.5031	12.1119	12.1402	11.6647	10.2316	12.6266	12.1583	12.0331	11.0201	10.8606	10.9895	12.2804	12.171	12.1654	11.4041	10.7463	12.3723	12.0955	11.965	11.4933	10.8214	12.4962	12.2164	11.3076	10.4584	11.002	12.4725	12.3029	12.0986
AKAP9	A-kinase anchor protein 9	5.70333e-10	11.4108	10.437	10.8999	11.1759	10.1188	10.6068	11.5642	10.8591	10.4374	10.4283	8.96167	10.5704	10.8934	10.4339	10.9096	11.0644	10.0986	11.1719	10.8496	10.9747	10.9889	10.1236	11.6947	11.3354	10.9521	10.4622	11.2472	10.818	10.8139	10.4348	10.7523	10.0473
APP	Amyloid-beta A4 protein	2.92935e-07	12.2309	12.0242	12.2042	12.4274	12.5106	12.6787	12.6662	11.4934	12.7607	12.6258	13.0474	12.687	12.4412	12.2183	12.9395	12.9232	12.6025	12.2015	12.4499	12.9217	12.8365	12.6023	12.792	12.1837	12.7266	12.491	12.7971	12.4391	12.1499	12.8965	12.5248	12.2357
NLE1	Notchless protein homolog 1	5.55341e-07	11.4393	12.1222	9.28727	8.87504	10.5402	9.68319	10.3452	NaN	9.92366	10.6843	NaN	8.18457	10.5703	11.7433	9.14182	10.4184	10.4961	9.90126	NaN	10.599	9.13222	10.4072	11.8701	11.4681	11.389	9.72806	11.2794	10.9179	9.65809	11.0092	10.3122	9.55344
SNX6	Sorting nexin;Sorting nexin-6	2.90204e-12	12.934	12.7887	12.4234	13.6012	13.3659	13.3305	12.9186	12.3521	13.6163	13.2666	13.2944	13.0196	12.7062	13.0641	13.403	13.3783	13.3524	12.9396	12.8943	13.4166	13.4602	13.2478	13.0777	12.8391	13.4278	13.4332	12.9994	12.8488	12.9047	13.7251	13.379	13.3296
CDC42BPA	Non-specific serine/threonine protein kinase;Non-specific serine/threonine protein kinase;Serine/threonine-protein kinase MRCK alpha	7.4059e-06	NaN	NaN	NaN	NaN	NaN	NaN	NaN	NaN	7.72082	NaN	NaN	NaN	NaN	NaN	6.3908	8.30387	NaN	NaN	NaN	8.56154	5.60769	NaN	7.13705	NaN	8.95143	NaN	NaN	NaN	NaN	8.01096	NaN	NaN
PCMT1	Protein-L-isoaspartate O-methyltransferase;Protein-L-isoaspartate(D-aspartate) O-methyltransferase;Protein-L-isoaspartate(D-aspartate) O-methyltransferase	6.79204e-08	13.4845	13.8029	13.6722	14.2871	14.5247	14.2947	14.0535	13.1461	14.4371	14.0457	13.6807	13.9435	13.9547	13.8257	14.4722	14.6459	14.5566	13.5025	13.5079	14.6043	14.5858	14.3358	13.7085	13.4551	14.3441	14.3237	14.0837	13.3928	13.7861	14.5961	14.3327	14.1893
MYO6	Unconventional myosin-VI	2.58209e-09	12.8453	12.137	11.9456	13.553	13.5123	13.2539	12.9348	11.0052	12.8128	13.3412	12.6475	12.3705	12.4128	11.4656	13.7325	13.6051	12.7562	12.3441	11.9966	13.7128	13.4376	12.8972	12.8828	12.2378	13.7871	13.3552	12.8429	12.3392	11.5107	13.617	13.5435	12.6892
NOLC1	Nucleolar and coiled-body phosphoprotein 1 (Fragment);Nucleolar and coiled-body phosphoprotein 1	2.77866e-07	13.5205	12.8704	12.6485	13.2345	12.3783	12.1987	13.6652	11.8839	12.26	11.9485	10.369	12.9119	12.3903	12.3415	13.0186	12.2432	11.3584	13.8991	13.0243	13.0997	12.0038	12.0057	14.0772	12.193	12.8861	12.4404	13.7696	12.9898	12.0019	13.0665	12.5012	12.1301
SMARCA1	Probable global transcription activator SNF2L1	9.36198e-08	10.3415	11.1806	10.4154	9.39561	10.1895	9.93305	11.3523	10.0311	10.7864	9.96928	NaN	9.89366	11.1108	9.22818	10.4216	10.6782	9.38922	10.8764	10.7796	10.4246	10.172	7.82885	10.8191	11.0384	10.5117	10.0984	11.2553	10.4782	10.6718	10.4917	9.79041	8.35614
UPRT	Uracil phosphoribosyltransferase homolog	5.37251e-07	NaN	NaN	NaN	10.3234	10.0709	10.4086	9.89907	NaN	10.9412	10.3624	NaN	9.16175	9.23658	NaN	10.91	10.1974	10.4595	8.73136	NaN	10.5596	10.5138	9.63337	10.5966	7.29295	10.7354	9.91409	10.3718	NaN	NaN	10.4661	10.4294	9.19259
SNRPC	U1 small nuclear ribonucleoprotein C	2.63411e-07	10.8844	12.8687	12.8165	10.6892	9.30768	12.2259	12.0573	12.1545	10.6978	10.9848	11.8004	13.1156	13.4231	9.3173	10.4666	12.5702	11.5209	12.3159	NaN	11.2577	11.4246	10.6549	12.5819	12.7517	10.942	11.5455	13.0533	NaN	11.1921	12.4201	11.5997	11.8254
ABI1	Abl interactor 1	5.94929e-07	11.6657	10.8516	10.1606	12.7471	12.5789	12.1223	12.4385	11.2928	11.4856	12.1751	13.3436	11.421	11.1195	11.3414	12.9593	12.8241	12.4211	10.5412	10.6666	13.0366	12.4596	11.9484	11.9006	11.1165	12.9559	12.4512	11.7727	10.4998	11.2829	12.8904	12.4325	12.524
MARK2	Non-specific serine/threonine protein kinase;Non-specific serine/threonine protein kinase;Non-specific serine/threonine protein kinase;Non-specific serine/threonine protein kinase;Serine/threonine-protein kinase MARK2	1.08782e-08	9.25742	10.7113	11.2699	11.0224	11.7465	11.503	10.5583	NaN	11.8471	12.0821	11.8922	9.84114	10.6475	9.81284	12.0265	12.0563	11.9421	9.56294	11.2694	11.8709	12.0252	11.7698	10.7703	10.1041	12.1845	11.6363	10.7772	10.4979	9.4814	12.1244	11.8522	10.9154
APTX	Aprataxin	2.19023e-11	9.4705	9.95354	9.3602	7.78804	8.24092	9.28685	10.1839	7.86417	9.41193	NaN	NaN	10.1072	10.2986	NaN	7.37266	8.5975	8.67325	8.69827	10.1642	8.00247	8.50037	NaN	9.84423	9.53251	8.51014	NaN	10.5338	NaN	10.0629	9.69511	8.71867	NaN
ELAVL2	ELAV-like protein;ELAV-like protein 2	7.99608e-07	15.6346	15.4221	15.362	14.8699	14.7981	14.7548	15.4748	15.8395	15.3039	14.503	14.575	15.6094	15.1495	15.4359	14.7055	14.6463	14.89	15.7332	15.4906	14.779	14.5183	14.6713	15.5854	15.4077	14.9622	14.772	15.5458	15.5616	15.2495	15.0269	14.683	14.6165
IGKV3D-11	Immunoglobulin kappa variable 3D-11;Immunoglobulin kappa variable 3-11	0.000174994	NaN	NaN	NaN	NaN	NaN	NaN	NaN	NaN	6.91313	NaN	12.4824	NaN	NaN	11.6421	7.5226	NaN	NaN	0.395002	NaN	NaN	NaN	NaN	NaN	12.5729	NaN	NaN	7.34914	NaN	NaN	NaN	NaN	NaN
IGHG1	Immunoglobulin heavy constant gamma 1 (Fragment);Immunoglobulin heavy constant gamma 1	6.94896e-07	14.4361	14.1668	13.773	14.3592	11.7349	12.3444	13.0363	15.2851	11.5847	13.3445	18.4953	14.1189	12.5017	15.731	13.2248	10.8422	11.6444	13.409	16.0664	12.352	12.0883	12.4199	12.5797	17.7489	10.6972	12.4943	12.4359	14.3718	12.8088	10.8201	12.4646	12.5676
COG4	Conserved oligomeric Golgi complex subunit 4	1.62848e-06	10.7974	10.1283	9.67437	11.3258	10.3261	9.61574	8.25487	NaN	9.55538	10.2361	NaN	10.878	10.3129	10.059	9.38254	10.435	10.0564	11.3526	NaN	10.7283	10.4718	9.78231	10.8232	10.5024	10.7122	9.88324	10.0746	10.879	9.04936	10.7251	10.1902	9.72759
GSN	Gelsolin	5.45449e-10	11.3492	11.7419	11.9115	12.5659	12.8478	12.8801	11.6849	10.9137	11.9722	12.2525	14.7365	12.0877	11.8231	11.8876	13.3923	12.8274	12.2839	11.9646	12.3569	12.9008	12.7564	12.037	12.004	12.2503	12.3784	12.9672	11.1727	11.769	11.4639	12.0121	12.9305	12.0031
PVR	Poliovirus receptor	1.18736e-06	NaN	NaN	NaN	8.50226	7.89517	6.23172	7.15758	NaN	8.49297	6.73827	NaN	6.63974	NaN	NaN	8.52477	8.06763	7.63429	NaN	NaN	8.68207	7.15358	6.23412	7.93229	NaN	8.97818	5.43174	6.68222	NaN	NaN	8.96895	7.05249	NaN
EXOC7	Exocyst complex component 7	2.21007e-07	11.7143	10.6195	NaN	10.2767	11.8239	11.6824	11.2114	NaN	8.84289	11.5995	NaN	11.2942	10.6837	10.8126	9.1564	12.3827	11.0812	10.639	10.0492	12.4954	12.2937	11.2364	10.6127	10.7943	11.8856	11.4732	11.3974	11.0707	10.9966	12.4987	11.067	10.7138
HADH	Hydroxyacyl-coenzyme A dehydrogenase, mitochondrial;Hydroxyacyl-coenzyme A dehydrogenase, mitochondrial;Hydroxyacyl-coenzyme A dehydrogenase, mitochondrial	4.9542e-08	14.3892	14.7303	14.5661	11.7576	13.6258	13.4281	14.2435	15.7697	14.4277	13.4923	14.3821	14.0321	13.7936	14.9422	13.6307	13.8559	13.7264	14.5658	15.2602	14.1693	13.8029	12.1732	14.1051	13.7554	13.9322	13.8571	14.1784	14.6754	15.0262	14.2208	13.4888	13.9394
PHC2	Polyhomeotic-like protein 2	3.31717e-09	12.3236	12.222	12.0717	11.7652	10.9834	11.0078	12.1922	10.7738	11.2526	10.9783	10.2311	12.2238	12.3227	10.7168	11.2649	11.1918	11.0258	12.671	1.81128	11.0972	11.1664	10.5821	12.4824	12.3502	11.5414	11.2601	12.4039	11.8148	11.8197	11.9143	11.207	10.5357
FBXO44	F-box only protein 44 (Fragment);F-box only protein 44;F-box only protein 44	4.90271e-06	NaN	NaN	NaN	NaN	NaN	NaN	NaN	NaN	9.86895	NaN	NaN	NaN	NaN	NaN	NaN	NaN	6.40653	NaN	NaN	NaN	10.307	NaN	NaN	NaN	NaN	NaN	NaN	NaN	NaN	10.7643	NaN	NaN
EXOC5	Exocyst complex component 5	2.28011e-09	11.6232	11.5364	11.1584	12.6329	11.8978	12.0585	12.24	10.5789	12.392	12.0963	12.6218	11.6396	10.8659	11.7513	12.2676	12.2592	11.9279	12.0191	11.444	12.3253	12.1683	11.5045	11.7464	11.3925	12.4671	11.7714	11.6938	11.2278	11.9141	12.726	11.891	11.7874
OSTM1	Osteopetrosis-associated transmembrane protein 1 (Fragment);Osteopetrosis-associated transmembrane protein 1	6.36705e-06	NaN	10.4486	NaN	7.86303	10.7955	11.2047	10.4524	NaN	5.91507	NaN	NaN	8.19192	11.188	10.0135	7.86457	10.8299	10.0384	NaN	NaN	10.5495	NaN	8.78305	NaN	10.325	8.68524	9.78078	11.2758	NaN	NaN	10.6208	9.92283	9.93397
SLC4A7	Anion exchange protein	6.95426e-09	8.74959	10.3835	9.43132	11.7947	9.15823	9.09961	9.06476	NaN	9.31779	9.33336	NaN	NaN	11.1176	NaN	9.41384	10.0438	7.37355	8.0774	NaN	9.38227	9.11223	NaN	8.86034	8.39411	9.47914	8.29635	10.1503	NaN	12.7872	8.67666	8.56015	NaN
ATP1A3	Sodium/potassium-transporting ATPase subunit alpha-3;Sodium/potassium-transporting ATPase subunit alpha;Sodium/potassium-transporting ATPase subunit alpha;Sodium/potassium-transporting ATPase subunit alpha-3	8.04499e-11	16.406	16.4002	16.742	17.1033	17.1923	17.2555	16.8926	16.9495	17.0067	17.6276	17.231	16.1471	16.4899	16.4295	17.1921	17.2074	17.0621	16.3914	16.9188	17.1044	17.376	17.116	16.8366	16.4584	17.4217	17.0637	16.7856	16.5394	16.6473	17.1935	17.286	17.2088
LIPA	Lysosomal acid lipase/cholesteryl ester hydrolase	5.84537e-07	13.5425	12.8294	13.5047	13.2453	12.4503	11.9973	13.2857	13.8145	13.0698	12.2054	12.8001	13.1839	13.1999	12.5501	12.3951	12.7306	12.5092	12.9994	12.0403	12.2504	12.1341	11.5335	13.349	13.2455	12.8441	11.5999	13.0567	12.6596	12.2968	13.0326	12.1867	11.1678
SCAF8	SR-related and CTD-associated factor 8	3.28859e-07	13.6558	13.1135	13.5775	12.7779	13.2222	12.9359	13.3057	13.0514	13.7902	13.3618	13.1532	13.6343	13.8356	12.1771	13.4086	13.1313	12.9098	13.8626	10.8169	13.0706	13.2062	12.5582	14.2001	13.6133	13.6255	13.0669	14.1139	12.768	12.8021	13.3085	13.1323	11.6553
PRXL2B	Prostamide/prostaglandin F synthase;Prostamide/prostaglandin F synthase;Prostamide/prostaglandin F synthase;Prostamide/prostaglandin F synthase (Fragment);Prostamide/prostaglandin F synthase	1.37659e-07	NaN	NaN	NaN	NaN	8.42784	8.30463	NaN	NaN	9.91203	NaN	NaN	NaN	NaN	NaN	8.95635	7.6991	NaN	NaN	NaN	7.53516	7.54392	NaN	5.37903	NaN	9.48558	8.79757	7.16523	NaN	NaN	9.66932	7.79968	NaN
CHGB	Secretogranin-1 (Fragment);Secretogranin-1	1.07166e-06	10.0702	NaN	10.5541	10.6553	11.2081	11.1509	10.0287	10.6871	10.7303	10.8144	NaN	9.89177	10.74	9.45542	10.9161	11.2412	11.1981	9.87141	11.6681	10.8819	10.8567	10.9769	10.6634	10.0974	10.978	11.1706	10.3435	10.4305	9.32331	10.9343	10.8511	10.4988
CCM2	Cerebral cavernous malformations 2 protein	1.06178e-06	NaN	NaN	NaN	11.6899	8.77072	11.8536	NaN	NaN	10.377	NaN	NaN	NaN	NaN	NaN	10.5385	10.0369	NaN	NaN	NaN	11.0665	12.392	NaN	9.88998	NaN	10.8203	12.8767	13.1005	NaN	NaN	11.5326	12.3523	11.0556
IVD	Isovaleryl-CoA dehydrogenase, mitochondrial;Isovaleryl-CoA dehydrogenase, mitochondrial (Fragment);Isovaleryl-CoA dehydrogenase, mitochondrial	5.75367e-08	14.4734	14.2624	14.6109	14.118	13.8475	13.9204	14.1142	15.2266	14.1421	14.0613	14.5688	14.3437	14.5304	14.6655	13.9857	14.0332	14.0959	14.5064	14.9455	13.8961	14.0512	13.6876	14.1543	14.2099	13.9905	14.0973	14.1628	14.1286	14.931	14.0385	13.7387	14.2836
WDR36	WD repeat-containing protein 36	6.57937e-13	11.2961	11.6703	10.9009	9.58783	10.1941	9.71927	11.4966	NaN	10.6177	9.56298	10.2877	11.3712	11.6161	10.4679	10.53	10.5731	9.42847	11.3789	10.4548	10.3877	10.589	9.8286	11.458	11.3732	10.3381	9.46514	11.3307	11.972	10.8611	10.6147	10.1972	NaN
TUSC3	Tumor suppressor candidate 3 (Fragment);Tumor suppressor candidate 3;Tumor suppressor candidate 3;Tumor suppressor candidate 3;Tumor suppressor candidate 3	2.72502e-06	12.1366	12.335	11.9089	10.7018	12.0454	11.9477	11.473	12.2911	12.2625	12.007	11.0794	11.6631	12.4116	12.1549	12.1843	12.2087	12.3644	11.8557	7.67418	11.9279	11.8844	11.7311	12.2339	12.0494	12.2508	11.0481	12.378	11.9815	12.3269	12.1819	11.5784	11.6656
DYNC1I1	Cytoplasmic dynein 1 intermediate chain 1	5.95857e-09	11.692	10.0668	11.1985	10.5764	12.0362	11.6457	10.7529	4.89818	10.9929	12.0691	11.6251	10.9282	11.065	10.9952	11.8833	12.1987	11.7931	11.5167	5.83489	11.9537	12.2753	11.6748	11.6668	11.0823	12.2998	12.116	11.3738	10.3516	11.5199	12.2624	11.7492	11.5946
ILK	Integrin-linked protein kinase	1.38031e-08	NaN	NaN	NaN	10.496	9.16017	8.88105	9.67479	NaN	8.59727	8.0508	NaN	7.94628	NaN	NaN	8.19584	10.679	8.86097	NaN	NaN	10.8986	9.86515	8.3691	7.85932	8.88536	7.38762	10.7524	9.55719	NaN	NaN	10.3977	9.13383	10.8965
CADM1	Cell adhesion molecule 1 (Fragment)	2.78262e-07	13.3258	13.0475	14.3181	12.8801	14.3873	14.7148	14.0438	14.3157	14.2018	15.018	15.0861	13.6155	14.167	14.0919	14.3292	14.8884	14.6427	13.7047	14.4601	14.1288	14.8931	14.2495	13.6968	13.7391	14.2096	14.3492	14.011	13.737	14.6184	14.651	14.6028	14.8479
RIPOR1	Rho family-interacting cell polarization regulator 1	3.32489e-07	11.2912	10.885	10.2704	11.9686	12.3626	11.7302	11.5594	6.86001	11.1707	12.0302	11.6259	10.4723	10.6824	10.4138	12.4097	11.7756	11.394	11.2714	NaN	12.4493	11.7979	11.2038	11.8863	11.0753	12.5273	11.9236	11.6623	10.8874	9.37568	12.3689	12.1244	11.3609
CUL2	Cullin-2	2.61624e-08	13.1429	13.1161	12.806	13.167	13.7186	13.383	13.2502	12.3222	13.3583	13.483	13.2729	13.1469	12.8093	12.6916	13.2921	13.4435	13.2279	12.8994	12.7503	13.489	13.7456	13.1779	13.2824	13.137	13.0876	13.482	13.233	12.7911	12.6571	13.611	13.5727	13.1242
CCDC91	Coiled-coil domain-containing protein 91	2.01495e-07	NaN	NaN	NaN	9.4547	7.63521	7.24485	6.41414	NaN	9.6232	7.73804	NaN	NaN	NaN	NaN	7.01101	9.63495	7.88822	NaN	NaN	9.19056	8.14375	NaN	8.6244	NaN	9.61347	8.72183	7.26079	9.78658	NaN	9.23375	8.35187	NaN
TMED7-TICAM2	Protein TMED7-TICAM2;Transmembrane emp24 domain-containing protein 7	4.85793e-08	12.7029	12.5192	12.6642	10.7961	11.6296	11.9444	11.6753	12.6162	12.6583	11.5189	10.8276	12.7391	12.6689	12.179	12.0415	12.4969	12.0935	12.2591	11.7463	12.1526	12.2144	11.3684	12.8614	12.7516	12.47	12.0126	12.7599	12.2993	12.4564	12.6115	12.1349	11.5394
ZFP91-CNTF	HCG2042749, isoform CRA_d;E3 ubiquitin-protein ligase ZFP91	2.51713e-06	10.1742	NaN	10.0085	10.1425	7.49879	9.70261	11.311	NaN	9.94634	9.47533	NaN	10.2486	10.6361	9.73748	NaN	10.4657	8.79792	NaN	8.74319	10.2603	10.5751	8.48094	11.3157	11.0793	10.3522	10.1184	11.6364	10.499	NaN	10.3147	10.7264	NaN
C15orf38-AP3S2;ARPIN	Arpin	2.236e-08	10.2701	9.7704	9.84501	10.668	11.5727	11.2366	10.0098	10.1827	11.7996	12.0429	11.7492	10.2861	10.7808	9.88342	11.9292	11.9801	11.9007	10.7316	5.53626	11.9438	11.1892	11.4473	11.2647	9.26619	12.4178	11.5181	10.8557	7.82639	10.3887	12.1805	11.2556	11.3788
MSANTD3-TMEFF1	Protein MSANTD3-TMEFF1;Tomoregulin-1	5.07323e-07	10.8908	10.0647	10.6476	10.9018	11.7379	11.0664	10.3566	11.8857	11.5537	12.4838	12.3765	11.1926	11.1005	10.0314	12.3335	11.7994	11.7687	10.5232	5.01893	12.4991	11.9153	11.3414	11.8286	10.6693	12.7424	11.8675	11.8531	11.6004	10.7933	12.5048	11.4442	11.5341
ST20-MTHFS	5-formyltetrahydrofolate cyclo-ligase;5-formyltetrahydrofolate cyclo-ligase;ST20-MTHFS readthrough (Fragment);5-formyltetrahydrofolate cyclo-ligase	8.60553e-06	NaN	NaN	NaN	9.17532	8.00914	NaN	NaN	NaN	9.92983	NaN	NaN	NaN	NaN	NaN	8.88934	8.00756	8.82444	NaN	NaN	NaN	7.39783	NaN	NaN	NaN	9.53306	NaN	9.00697	NaN	NaN	9.28304	7.56767	NaN
CORO7-PAM16	Coronin	6.324e-09	14.2803	14.0024	13.2558	14.369	14.7494	14.0577	14.537	13.3907	15.1634	14.3318	14.3549	14.1218	13.7109	13.501	15.1445	14.6799	14.2185	14.2851	13.3717	14.9774	14.2887	13.973	14.5519	14.0157	15.2504	14.6801	14.3698	14.0602	13.2881	15.1293	14.6745	13.8964
PI4KB	Phosphatidylinositol 4-kinase beta;Phosphatidylinositol 4-kinase beta (Fragment);Phosphatidylinositol 4-kinase beta	5.84201e-06	NaN	NaN	NaN	NaN	NaN	NaN	5.23063	NaN	7.45313	NaN	NaN	NaN	6.17719	NaN	NaN	5.80374	NaN	6.54481	NaN	7.00754	NaN	NaN	4.56345	NaN	5.22797	NaN	5.46577	NaN	NaN	6.81667	NaN	NaN
MED24	Mediator of RNA polymerase II transcription subunit 24	2.06967e-06	15.1794	14.3875	11.6643	7.71584	10.3585	9.70631	10.9966	9.60744	10.1066	12.9735	NaN	12.8328	10.5942	11.2664	12.3737	11.1058	6.52884	12.9421	11.9242	12.409	11.9097	11.9226	12.4049	11.3124	12.3457	9.56321	11.698	11.9121	9.88374	11.4769	10.4648	9.70572
NAA15	N-alpha-acetyltransferase 15, NatA auxiliary subunit;N-alpha-acetyltransferase 15, NatA auxiliary subunit	2.63409e-07	13.544	13.5442	12.9016	12.8934	13.1608	13.1249	13.4379	13.1151	13.4198	12.7167	12.4067	13.6102	12.9641	12.8574	13.2893	13.4358	13.0094	13.2937	13.1612	13.3326	13.315	12.7681	13.3912	13.2826	13.3543	13.0889	13.4545	13.0792	13.0638	13.7467	13.1507	12.755
SRSF7	Serine/arginine-rich-splicing factor 7;Serine/arginine-rich-splicing factor 7;Serine/arginine-rich splicing factor 7	1.11798e-06	16.7163	16.0013	16.5365	15.5143	15.4164	15.6072	16.4244	17.2848	16.1049	15.2837	15.9985	16.7599	16.6823	16.8601	15.6922	15.3704	15.7885	17.0225	16.9352	15.6659	15.2056	15.3684	16.7803	16.1532	15.7961	15.4571	16.5233	16.5744	16.3798	15.989	15.4383	15.7333
NADSYN1	Glutamine-dependent NAD(+) synthetase	1.5388e-09	9.8805	11.9683	NaN	12.0384	12.5452	11.5562	12.2926	NaN	9.05496	11.1428	NaN	12.6641	11.3329	12.273	10.7907	11.3884	11.5751	10.5	NaN	11.9538	11.8078	11.7886	9.34871	11.3321	10.9372	11.8776	12.1044	10.4241	11.3918	11.7016	10.795	11.4531
TMTC2	Dolichyl-phosphate-mannose--protein mannosyltransferase;Protein O-mannosyl-transferase TMTC2	3.06393e-06	8.73384	9.44486	9.47278	7.38074	8.81022	6.82042	9.27675	NaN	9.26661	7.70808	NaN	8.60812	8.80565	8.70645	8.76142	8.74411	9.51795	7.60555	NaN	8.71489	9.5094	8.10741	10.8137	8.82801	8.50702	8.98864	8.84828	8.30793	NaN	8.23058	9.19643	7.0553
LYZ	Lysozyme C	1.42251e-06	10.6166	11.6153	NaN	10.0817	NaN	9.20384	NaN	11.4912	NaN	10.4892	13.5296	9.58541	11.1378	17.703	9.99186	8.94389	10.022	8.75548	13.9776	7.32346	8.83452	11.7188	9.72726	9.56429	8.03323	NaN	8.49287	11.8684	10.6375	8.29507	9.64697	NaN
TRAPPC2L	Trafficking protein particle complex subunit 2-like protein	6.18492e-06	NaN	NaN	NaN	8.77427	9.49443	10.7519	5.89145	NaN	11.0552	9.70405	10.7106	9.70785	8.96462	8.77674	6.27716	9.89667	10.5713	NaN	NaN	9.20892	10.7727	8.55131	9.92455	NaN	10.9167	9.65173	9.35703	NaN	10.3385	9.76991	6.27049	10.3398
SHPK	FGGY_N domain-containing protein;Sedoheptulokinase	6.35468e-08	10.6125	9.30612	9.78293	11.3877	11.8494	11.4886	10.8232	NaN	11.8311	11.356	10.3402	12.1824	10.7727	9.34309	12.1019	11.7858	11.5826	10.7447	NaN	12.1046	11.7539	11.0138	11.1101	10.9748	11.8808	12.0201	10.7519	10.2743	9.79076	11.7782	11.8149	10.4159
IGHV3OR16-9	Immunoglobulin heavy variable 3/OR16-9 (non-functional) (Fragment)	7.93e-05	8.02081	NaN	NaN	NaN	NaN	NaN	7.98697	NaN	8.23269	NaN	NaN	NaN	NaN	10.8075	6.01754	NaN	NaN	NaN	NaN	7.54368	NaN	NaN	7.80412	12.1233	7.73553	7.39007	NaN	NaN	NaN	9.39442	NaN	NaN
TPT1	Translationally-controlled tumor protein	2.8417e-08	13.2099	13.2354	12.7525	12.7851	14.9552	13.8857	12.2826	9.62974	12.9584	14.0182	7.56505	13.4092	13.1409	11.7982	14.4978	14.4744	13.9962	13.5201	8.77824	15.1399	14.0077	12.9024	13.4056	12.9941	14.5101	14.3851	14.231	11.3079	10.9116	15.1078	13.9271	12.4145
LOC102724159;PWP2	Utp12 domain-containing protein;Periodic tryptophan protein 2 homolog	2.46028e-09	11.6951	11.9334	11.0329	10.2016	10.4659	9.5005	11.4641	11.1404	11.1317	10.02	10.2204	11.6063	11.6458	11.1403	10.8108	10.8838	9.61812	11.817	12.3186	11.1415	10.5879	9.54787	11.9586	11.8742	10.8156	10.7677	11.9493	10.9447	10.6624	11.1489	10.1792	10.4993
KDM4B	[Histone H3]-trimethyl-L-lysine(9) demethylase;[Histone H3]-trimethyl-L-lysine(9) demethylase;Lysine-specific demethylase 4B (Fragment);Lysine-specific demethylase 4B	1.68468e-06	NaN	NaN	NaN	NaN	6.57738	8.05187	9.90546	NaN	7.99641	7.786	NaN	NaN	9.55344	NaN	8.53502	9.76139	8.04514	NaN	0.23259	9.24004	9.16094	NaN	10.5003	9.55786	10.0661	7.53266	10.1856	NaN	NaN	8.77943	8.95399	NaN
TM9SF4	Transmembrane 9 superfamily member;Transmembrane 9 superfamily member 4	1.08267e-07	13.5765	13.7433	13.8675	13.4972	12.5879	12.7292	13.3705	14.4467	12.6921	12.8668	12.5547	13.4273	13.4817	13.573	12.8032	12.8706	12.8435	13.7283	14.7503	13.0905	13.0367	12.7507	13.5789	13.5411	12.9061	12.5901	13.4192	13.9105	13.8269	12.7883	12.8914	12.6385
ZNF574	HCG1643764, isoform CRA_b;Zinc finger protein 574	3.4574e-07	9.94871	10.5512	8.63649	NaN	8.05301	7.70611	10.1272	NaN	8.43813	8.07979	NaN	8.26865	9.9165	NaN	8.73539	8.43958	7.40099	8.76241	NaN	8.94247	7.4323	8.22641	10.0987	10.0138	8.85188	7.34295	10.9985	8.79999	NaN	9.14026	8.09134	7.86242
NGLY1	Peptide-N(4)-(N-acetyl-beta-glucosaminyl)asparagine amidase (Fragment);Peptide-N(4)-(N-acetyl-beta-glucosaminyl)asparagine amidase;Peptide-N(4)-(N-acetyl-beta-glucosaminyl)asparagine amidase	7.59514e-11	10.5964	NaN	9.19922	11.9262	11.5673	11.1463	9.53245	NaN	10.5392	11.7522	12.0856	11.7152	10.3709	11.7625	10.438	11.5239	11.5375	11.0816	9.94141	11.6127	11.8323	11.7425	11.1291	10.8642	11.975	11.3995	11.0943	9.91491	11.7091	12.107	11.5608	10.291
TMEM67	Meckelin	0.00116732	NaN	NaN	NaN	6.06508	7.09063	NaN	6.15082	NaN	7.56983	5.94988	NaN	NaN	6.0651	NaN	7.54705	8.10895	4.72839	NaN	NaN	8.27234	8.72536	6.08785	7.15971	NaN	9.24333	5.71192	5.28472	NaN	NaN	9.98621	5.37219	NaN
ZBTB34	Zinc finger and BTB domain-containing protein 34	5.63787e-05	NaN	NaN	14.7418	NaN	11.05	NaN	11.7545	NaN	11.5276	10.7965	NaN	12.0555	12.4453	NaN	11.6738	9.49573	11.5394	12.3282	NaN	11.3715	9.63212	NaN	12.4534	10.7444	8.96029	9.87814	11.7845	15.1921	NaN	11.003	11.3354	NaN
SPRY4	Protein sprouty homolog 4	7.04758e-07	8.9986	11.0924	10.3957	10.3837	11.4457	11.809	9.83052	9.63972	10.7687	12.1038	12.4319	10.8512	10.3881	10.9171	11.3599	11.4599	12.0487	10.1534	11.5189	11.3908	11.782	12.1272	9.95711	10.8452	10.5102	11.4034	10.0669	10.8913	10.7274	10.7246	11.8427	11.9047
DLG1	Disks large homolog 1	1.7033e-10	12.96	12.6325	12.4014	13.5968	13.6	13.0732	12.8651	12.0579	13.4459	13.4097	13.8634	12.347	11.8656	12.3465	13.3188	12.7821	13.1221	12.4288	11.4971	13.4585	13.0277	13.0761	12.7936	12.7241	13.4359	13.4252	12.6975	12.5531	12.8126	13.4321	13.3754	13.5193
LSM14B	Protein LSM14 homolog B	2.46863e-06	NaN	NaN	NaN	NaN	NaN	7.51316	7.40462	NaN	NaN	6.84207	NaN	NaN	NaN	NaN	NaN	8.75862	6.74255	NaN	NaN	7.98775	8.24028	NaN	8.87024	NaN	NaN	NaN	8.82774	NaN	NaN	7.95451	6.44204	NaN
SET	Protein SET	7.25227e-07	NaN	NaN	NaN	NaN	9.16512	8.69885	12.1827	NaN	11.4077	NaN	NaN	NaN	NaN	NaN	10.8262	12.2085	NaN	NaN	NaN	10.9378	11.5048	NaN	10.0395	9.38572	11.8086	9.46707	11.2285	NaN	NaN	11.9372	10.0277	NaN
NELFA	Negative elongation factor A;Negative elongation factor A (Fragment);Negative elongation factor A	2.54414e-07	12.3577	12.4617	11.288	9.54981	10.2627	10.6455	11.0311	NaN	9.17453	9.93808	9.66467	11.7033	12.028	9.14094	11.5011	11.3086	10.4356	12.3449	11.5583	11.7017	10.562	9.84267	12.2326	11.9862	11.4615	11.177	12.3709	8.66122	11.2687	11.7322	10.6165	9.92697
ARSA	Arylsulfatase A	7.86787e-09	9.37811	NaN	9.882	8.50548	9.85464	10.5564	10.3418	NaN	10.5441	10.3366	NaN	7.32935	10.3001	8.5273	10.1154	10.4768	10.4171	8.3363	NaN	9.95506	10.0048	9.10528	11.1586	10.5662	10.2002	10.2892	11.0358	NaN	NaN	10.695	10.0886	7.70105
DNMT3A	DNA (cytosine-5-)-methyltransferase;DNA (cytosine-5-)-methyltransferase;DNA (cytosine-5)-methyltransferase 3A	2.07844e-07	11.7865	11.5606	10.1692	8.83828	10.3246	9.78848	11.1438	10.7789	10.4278	9.19332	NaN	11.4895	11.5837	11.5204	10.9988	10.8667	10.0078	12.1856	12.4406	10.966	10.0989	9.60028	11.8729	11.3995	11.1535	10.7917	12.0749	11.5465	10.242	11.5185	10.4306	9.9773
RPSA	40S ribosomal protein SA;40S ribosomal protein SA (Fragment);40S ribosomal protein SA	7.25336e-08	17.3039	17.3631	17.279	16.5567	16.6573	16.5626	16.8681	17.9664	16.7383	16.404	16.9744	17.252	17.1059	17.5959	16.573	16.4189	16.684	17.4372	17.4597	16.5308	16.4588	16.6874	17.1568	17.0717	16.5489	16.5537	17.136	17.0857	17.2014	16.7362	16.4996	16.7033
ABI2	Abl interactor 2;Abl interactor 2;Abl interactor 2 (Fragment);Abl interactor 2;Abl interactor 2;Abl interactor 2	1.86686e-09	12.6725	12.5573	12.2551	12.9113	13.5781	13.3747	13.0462	12.1339	13.1162	13.5552	13.7978	12.768	12.0391	12.8237	13.4919	13.3579	13.6722	13.0609	12.82	13.394	13.392	13.3476	13.0306	12.5111	13.6826	13.399	13.0105	12.5489	12.7534	13.5992	13.5356	13.5481
REXO4	RNA exonuclease 4 (Fragment);RNA exonuclease 4	3.28462e-06	NaN	NaN	NaN	7.53677	NaN	NaN	8.29889	0.479212	NaN	NaN	NaN	8.1002	NaN	NaN	6.37926	6.6694	NaN	NaN	NaN	7.82121	6.88391	NaN	9.17114	NaN	8.7655	NaN	8.59217	NaN	NaN	NaN	7.79937	7.8391
SYNE1	Nesprin-1	6.66599e-06	16.5659	16.3354	16.2975	15.1815	14.9244	14.9623	15.7812	16.845	15.5176	14.8309	15.3929	16.1057	16.3575	16.396	15.2332	14.6696	14.9689	16.4529	16.7453	15.2611	14.4638	14.9501	16.0774	15.9047	15.2288	15.1487	15.9151	15.9672	15.9803	15.3465	14.821	15.3731
HTRA2	Serine protease HTRA2, mitochondrial (Fragment);Serine protease HTRA2, mitochondrial	8.58807e-09	11.8396	11.9074	11.7614	11.1573	11.4912	11.4598	11.0532	12.1114	12.0668	11.2334	11.5988	11.8357	11.6952	11.8864	11.9797	11.9619	11.132	11.7189	11.8368	11.7284	11.5213	11.4911	12.2422	11.7813	12.2135	11.5652	11.739	11.4927	11.7241	12.0912	11.576	11.5403
PNPLA8	Calcium-independent phospholipase A2-gamma (Fragment);Calcium-independent phospholipase A2-gamma	4.08126e-08	NaN	NaN	NaN	8.65837	8.56678	7.52651	9.1622	NaN	9.06551	7.87754	NaN	8.8527	7.98531	NaN	8.11935	9.46614	7.8176	NaN	NaN	9.38788	8.88521	NaN	9.24166	8.22784	9.01717	7.86598	8.70346	NaN	NaN	9.64309	7.30197	8.80659
ARL6IP4	ADP-ribosylation factor-like protein 6-interacting protein 4;ADP-ribosylation factor-like protein 6-interacting protein 4;ADP-ribosylation factor-like protein 6-interacting protein 4 (Fragment);ADP-ribosylation factor-like protein 6-interacting protein 4;ADP-ribosylation factor-like protein 6-interacting protein 4;ADP-ribosylation factor-like protein 6-interacting protein 4	3.01232e-08	11.1391	11.1583	NaN	7.17764	NaN	8.00474	8.94017	NaN	5.61854	7.14446	NaN	10.4094	9.84383	8.27845	8.07012	9.26703	6.8382	9.25305	NaN	6.51337	8.20089	NaN	9.52642	10.4211	8.96025	NaN	9.12406	10.4753	NaN	8.63459	8.29596	NaN
FAM120A	Constitutive coactivator of PPAR-gamma-like protein 1 (Fragment);Constitutive coactivator of PPAR-gamma-like protein 1	1.22687e-06	11.3564	11.2428	9.8601	10.5064	10.5578	9.4177	9.30875	NaN	11.0378	10.0525	NaN	11.6834	10.8619	NaN	10.6798	11.4501	10.3446	9.88919	9.92935	11.3628	10.8512	9.48377	11.6821	9.60927	11.7495	10.4747	11.6666	9.41802	10.2166	11.6032	8.6355	9.72164
POU2F1	POU domain protein (Fragment);POU domain, class 2, transcription factor 1	2.16771e-10	11.9701	11.3042	11.2364	11.0194	11.109	10.627	11.666	11.2438	11.1525	10.9327	10.6032	11.8015	11.72	10.0535	11.3111	11.1966	10.1735	11.8937	3.74795	11.5985	10.5283	10.8622	12.4953	11.8507	11.6696	11.2147	12.1117	10.7894	11.0282	11.8525	10.7833	10.147
DDX46	RNA helicase;Probable ATP-dependent RNA helicase DDX46	4.62268e-09	14.0171	13.8837	14.0163	13.2779	12.7882	12.843	14.0501	14.259	12.8239	12.7318	11.0734	14.0566	14.0472	13.5241	12.8712	13.0425	12.4436	13.9063	14.4218	13.1373	12.8689	12.4056	14.042	14.0393	12.9476	13.0389	14.1288	14.1783	13.611	13.1046	13.0028	12.6689
FSD1L	FSD1-like protein	5.94948e-07	11.7515	11.7909	11.4821	13.2839	13.2773	12.3274	11.5975	10.6712	13.2992	13.3683	13.0239	11.7236	11.4313	11.703	13.2395	13.0111	12.9892	11.5902	5.71244	12.9988	12.8287	12.8142	12.2934	11.7085	13.2248	13.1278	12.1261	11.3742	11.7723	13.2112	12.5713	12.953
ECI2	Enoyl-CoA delta isomerase 2;Enoyl-CoA delta isomerase 2 (Fragment);Enoyl-CoA delta isomerase 2;Enoyl-CoA delta isomerase 2;Enoyl-CoA delta isomerase 2	3.68498e-06	8.90084	NaN	8.7117	9.10251	10.1048	9.74694	10.6902	NaN	9.47201	9.92496	NaN	10.1662	9.3407	NaN	10.5398	8.96077	9.52972	9.33593	NaN	10.2028	9.91504	NaN	10.3094	NaN	10.6782	NaN	10.7941	NaN	NaN	10.8012	9.88777	7.88593
CAST	Calpastatin;Calpastatin;Calpastatin;Calpastatin;Calpastatin;Calpastatin;Calpastatin;Calpastatin;Calpastatin;Calpastatin (Fragment);Calpastatin;Calpastatin;Calpastatin;Calpastatin (Fragment);Calpastatin (Fragment);Calpastatin	2.27972e-06	10.1247	10.9563	9.61201	9.78025	9.52335	9.47089	9.10309	NaN	4.92007	9.93565	14.3156	1.37218	7.32042	11.8463	9.65798	8.53183	9.7704	10.3486	11.8728	9.72958	7.77477	11.3131	8.79991	9.90909	7.83491	10.1248	8.85018	11.2758	12.075	9.37286	10.1046	10.3527
ALB	Albumin	7.04924e-10	21.9908	22.7663	22.6633	17.6466	18.205	18.2425	19.5174	23.2948	16.9702	18.6472	20.379	21.7277	20.0269	23.1007	18.0087	17.1283	18.7306	20.9051	22.8915	17.1878	17.6283	19.2878	19.154	23.0713	16.475	18.1313	20.1587	22.2982	21.7609	17.4644	18.5925	18.657
ZNF608	Zinc finger protein 608 (Fragment);Zinc finger protein 608 (Fragment);Zinc finger protein 608	4.95306e-08	10.0399	9.23286	10.5611	9.32214	8.7567	NaN	10.7149	NaN	8.87048	8.52694	NaN	9.9123	10.425	10.0079	7.63782	9.53093	8.42792	10.4382	10.7784	9.40654	9.28766	8.04153	10.6219	10.3753	9.85303	9.08848	10.8209	NaN	10.0256	9.76883	NaN	NaN
CHD4	DNA helicase;DNA helicase;DNA helicase (Fragment);DNA helicase;DNA helicase;DNA helicase;DNA helicase;DNA helicase;Chromodomain-helicase-DNA-binding protein 4	3.63567e-10	13.3818	12.9459	12.87	12.5486	11.8367	12.1487	12.5185	13.0077	11.8082	12.1322	9.07067	13.0371	13.4255	12.727	11.7581	12.8341	11.5363	12.9533	13.2306	12.1695	12.447	11.7093	13.0296	13.011	12.301	12.0006	13.3893	13.1618	12.7944	11.994	12.2597	12.2401
CD276	CD276 antigen	2.30505e-07	10.4969	9.74019	11.1978	12.2569	12.3119	12.0081	12.0103	11.5723	12.3656	12.259	NaN	11.0208	10.9269	NaN	10.7001	12.6296	11.9516	10.34	10.4383	12.576	12.3879	11.5617	12.013	11.2382	12.865	11.9041	11.9344	10.9391	10.992	12.3308	12.1207	10.3423
NUMBL	Numb-like protein	4.23119e-08	13.0814	12.5198	12.4898	14.0945	13.7774	13.5056	13.1715	12.1803	13.8992	13.7908	13.8033	12.625	12.4682	12.5412	13.9014	13.5796	13.496	12.6188	12.4465	13.6118	13.4034	13.4482	13.0522	12.6479	13.9192	13.4552	12.863	12.2592	12.6857	13.7743	13.5467	13.4047
GIT1	ARF GTPase-activating protein GIT1	1.5257e-07	11.785	11.8189	11.474	12.004	12.6599	12.2795	11.7326	8.98524	12.8864	12.261	12.1247	11.6286	11.561	11.6018	13.0024	12.6523	12.4417	11.6024	11.5383	13.145	12.6397	11.5055	12.4789	11.6676	13.2554	12.6156	12.239	11.7147	12.325	13.1831	12.484	12.1801
CAPNS1	Calpain small subunit 1	1.26857e-07	12.5014	11.5351	10.8705	13.2161	13.2999	12.8301	12.0208	11.5228	12.9957	12.8662	13.3873	12.2681	11.8751	10.9134	13.6449	13.2652	13.0116	12.1537	12.1714	13.4305	13.2632	12.3745	12.6783	11.6521	13.513	13.3125	12.4849	10.5441	10.1452	13.6395	12.8393	12.6041
DHRS7B	Dehydrogenase/reductase SDR family member 7B;Dehydrogenase/reductase SDR family member 7B (Fragment);Dehydrogenase/reductase SDR family member 7B	1.95855e-07	8.43913	NaN	NaN	9.0246	8.60896	8.50761	8.99321	NaN	9.32812	8.06744	NaN	6.49527	7.9073	NaN	8.86512	8.70363	9.17603	9.6837	NaN	8.75343	8.11057	7.91315	9.03981	8.18558	9.39865	8.69165	8.01635	NaN	NaN	8.59229	9.1381	NaN
CELF4	CUGBP Elav-like family member 4 (Fragment);CUGBP Elav-like family member 4;CUGBP Elav-like family member 4;CUGBP Elav-like family member 4	1.64396e-06	11.431	11.4994	11.5676	10.6307	10.0264	10.9164	11.4055	12.3539	10.7558	10.3726	10.9282	11.1834	11.3759	11.3842	10.6565	10.5706	11.1425	11.9474	11.9051	10.4106	10.8696	10.6994	11.4999	11.3507	10.1342	10.5677	10.9868	11.221	12.0132	10.4423	10.1154	10.098
DDOST	Dolichyl-diphosphooligosaccharide--protein glycosyltransferase 48 kDa subunit	2.92657e-11	14.9463	14.7624	15.024	14.3792	14.321	14.4361	15.0428	15.7355	14.9155	14.3318	14.3605	15.3864	15.1055	14.9644	14.8447	14.6094	14.3234	15.042	15.7297	14.5374	14.6221	14.0871	15.263	15.0982	14.6805	14.2757	15.1091	15.3014	14.6918	14.9534	14.4975	13.953
NOP16	Nucleolar protein 16	4.33976e-06	NaN	NaN	NaN	NaN	6.21441	NaN	8.72492	NaN	NaN	NaN	NaN	9.19814	6.5589	NaN	6.49086	7.49828	7.08751	NaN	NaN	8.72877	5.1857	NaN	7.37122	NaN	7.70594	7.57284	9.89537	NaN	NaN	9.00719	NaN	NaN
LAMTOR5	Ragulator complex protein LAMTOR5	2.77546e-06	9.74154	11.5578	11.6946	7.78069	9.27828	11.2928	NaN	NaN	11.0006	NaN	NaN	11.2212	11.1897	11.0567	10.9179	10.81	11.5701	10.4685	NaN	10.4578	8.64755	10.7019	10.6619	9.52622	10.7253	8.45261	10.6561	8.58735	9.67725	10.7076	NaN	10.8577
LIG4	DNA ligase;DNA ligase 4	6.14759e-06	11.3562	10.55	10.8473	11.5111	10.0843	10.878	9.44026	NaN	9.35378	10.999	11.5091	12.6758	10.6244	11.7649	9.67888	9.95686	11.3256	12.1843	10.5276	10.5847	9.3603	11.4722	11.4308	11.5515	10.7222	11.0086	11.3688	10.7198	12.166	10.8193	10.2047	10.937
POFUT2	GDP-fucose protein O-fucosyltransferase 2;GDP-fucose protein O-fucosyltransferase 2 (Fragment);GDP-fucose protein O-fucosyltransferase 2	4.71001e-06	NaN	NaN	NaN	NaN	7.09423	5.53214	8.59366	NaN	8.53158	NaN	NaN	NaN	NaN	NaN	7.58481	7.92404	6.8364	NaN	NaN	NaN	NaN	NaN	8.29656	NaN	8.37504	NaN	8.28992	NaN	NaN	8.77224	6.51083	NaN
POLR3E	DNA-directed RNA polymerase III subunit RPC5	6.31844e-06	10.0472	NaN	NaN	NaN	NaN	9.01179	10.583	NaN	10.0024	7.58474	NaN	9.95405	9.68326	NaN	8.3236	9.75571	8.67525	NaN	NaN	9.50852	9.01139	9.25433	10.7031	NaN	9.40939	9.20174	8.03923	NaN	NaN	10.7881	8.56133	NaN
BET1L	BET1-like protein	1.63479e-08	NaN	10.3697	NaN	NaN	9.07354	10.804	7.35459	NaN	9.91094	8.35712	NaN	9.60019	10.0011	11.3869	8.78259	9.92468	11.6054	10.1046	NaN	8.73158	8.7115	10.6971	10.0356	9.2739	9.31024	8.46226	9.8042	NaN	11.5146	9.61179	NaN	10.7432
EPB41L1	Band 4.1-like protein 1	4.37261e-05	NaN	NaN	NaN	NaN	1.21698	NaN	NaN	NaN	NaN	NaN	NaN	NaN	NaN	NaN	NaN	1.67427	NaN	NaN	-5.27196	0	0.50014	NaN	NaN	NaN	NaN	NaN	NaN	NaN	NaN	-0.509683	NaN	NaN
CDK11B	Cyclin-dependent kinase 11B	1.78358e-08	13.3609	13.3436	13.3349	12.8251	12.1468	12.2821	13.44	13.383	12.5195	11.9652	10.653	13.4521	13.4228	12.4381	12.6824	12.5729	12.2316	13.586	13.3929	12.5904	12.209	11.9633	13.5723	13.2263	12.3862	12.2552	13.5429	13.3863	13.0474	12.6689	12.3545	11.8966
FAM120B	Constitutive coactivator of peroxisome proliferator-activated receptor gamma	1.06332e-06	11.1395	10.4461	10.2616	9.40683	8.71854	9.82376	10.636	9.30837	9.82174	9.80594	10.5828	10.6766	10.8074	8.88996	9.89092	10.4967	9.50978	10.5456	10.5397	10.0713	10.3668	9.17727	10.9463	10.911	10.2166	9.17083	10.5213	10.3536	9.69614	10.193	8.97571	9.16875
SRSF4	Serine/arginine-rich-splicing factor 4 (Fragment);Serine/arginine-rich splicing factor 4	2.10529e-08	10.9857	11.85	11.9578	10.8416	11.27	11.6174	11.9619	12.5569	9.73592	10.7678	NaN	12.1215	12.7365	11.4205	10.9294	11.8143	10.8504	11.7204	11.9906	11.5734	11.797	10.6724	11.0824	12.3396	11.2991	11.6523	12.4797	12.5605	11.1504	11.7445	11.6533	10.4016
KCNQ2	Potassium voltage-gated channel subfamily KQT member 2	6.56955e-07	10.9366	11.0007	10.2896	11.3444	10.705	11.0094	11.0802	NaN	10.2877	11.1632	NaN	9.85682	10.6813	10.7469	11.2882	11.0329	10.7948	9.77037	11.116	10.774	10.7822	10.573	11.4423	10.4364	11.4399	10.7985	11.0989	NaN	9.25963	11.0384	10.9142	10.0444
NCAM1	Neural cell adhesion molecule 1 (Fragment)	3.95388e-08	14.4457	13.8332	14.6942	15.8379	14.6741	14.8609	14.6846	14.5018	14.3681	15.3414	14.3731	13.3244	14.5339	13.9569	15.0555	15.0675	14.1267	14.2496	14.5822	15.1606	15.2153	14.562	14.7348	14.2699	15.3336	14.7766	14.516	14.3354	14.1199	14.4521	14.7931	14.7034
R3HCC1	R3H and coiled-coil domain-containing protein 1;R3H and coiled-coil domain-containing protein 1;R3H and coiled-coil domain-containing protein 1;R3H and coiled-coil domain-containing protein 1;R3H and coiled-coil domain-containing protein 1 (Fragment);R3H and coiled-coil domain-containing protein 1 (Fragment);R3H and coiled-coil domain-containing protein 1	8.45657e-07	9.63155	NaN	NaN	10.1616	10.4103	9.34852	9.81933	NaN	10.6057	NaN	NaN	9.44412	NaN	NaN	10.6191	10.3234	10.3619	8.51554	NaN	10.8177	10.3776	9.34035	9.6631	NaN	10.5611	10.7245	9.65641	NaN	NaN	10.7959	10.5958	NaN
DDX3X	RNA helicase;RNA helicase;RNA helicase;RNA helicase;RNA helicase;RNA helicase;RNA helicase;RNA helicase;RNA helicase;RNA helicase;ATP-dependent RNA helicase DDX3X	2.92757e-07	14.6311	14.0918	14.4958	14.1514	14.2374	14.2259	14.7767	14.8097	14.6203	14.023	14.5679	14.8895	14.4034	14.3068	14.3742	14.3331	14.2167	14.8186	14.7313	14.4201	14.2778	14.0035	14.8364	14.6423	14.5282	14.3956	14.9626	14.4386	14.0846	14.7189	14.2438	14.0105
SPTAN1	Spectrin alpha chain, non-erythrocytic 1	1.26499e-11	15.3363	14.8575	15.5705	15.4059	15.2483	15.485	15.5809	16.0269	15.239	15.8727	15.5088	14.6636	15.1715	15.4169	15.3525	15.5555	14.9724	15.2054	15.7049	15.4634	15.6508	15.3681	15.6643	15.3711	15.748	15.2815	15.5447	15.5014	15.5581	15.2487	15.5467	15.4541
TBL1XR1	F-box-like/WD repeat-containing protein TBL1XR1	4.80394e-08	11.6877	11.81	11.9313	9.67879	10.6688	10.852	10.9797	11.4916	11.3112	10.7877	11.1333	12.0004	11.6941	12.1167	10.6144	10.7294	11.1944	11.9429	11.7468	10.9534	10.5568	10.9049	11.8865	11.4892	10.7477	11.0589	11.5896	11.5259	11.7622	11.1331	10.4804	10.9845
ARFGAP2	ADP-ribosylation factor GTPase-activating protein 2	7.86212e-09	12.2863	11.8089	11.3212	11.6822	12.129	12.2511	12.0469	10.2518	12.657	11.7198	11.9045	11.7339	11.5146	11.1585	12.5259	12.3822	12.2072	12.4604	10.1554	12.4125	12.2329	12.0761	12.4075	12.0485	12.6089	12.4673	12.3362	12.0976	11.8063	12.7802	12.3194	12.2821
DNM1	Dynamin GTPase	3.66845e-07	NaN	NaN	NaN	NaN	7.5204	9.14002	8.14316	NaN	9.08496	8.46352	NaN	NaN	NaN	NaN	9.02127	9.64383	8.95641	NaN	NaN	8.48954	9.11778	NaN	7.87568	5.14495	9.22712	8.23203	8.1008	NaN	NaN	9.026	8.22441	NaN
CYTH2	Cytohesin-2	8.24835e-07	12.1524	12.1887	11.5484	13.4843	12.5701	12.2169	12.8271	12.0925	12.9346	12.4663	13.2195	11.7861	11.8989	12.0009	12.6014	12.2232	12.3375	12.115	11.4934	12.6047	12.1516	12.5585	11.8988	11.8871	12.3862	12.5213	12.0256	11.832	12.3108	12.3887	12.3636	12.647
PNKP	Bifunctional polynucleotide phosphatase/kinase	8.60976e-08	11.3468	11.2232	10.2751	9.2602	9.67494	9.29188	10.1771	1.69796	10.1181	9.1451	9.86602	10.1691	10.6378	10.3274	10.4486	9.80188	9.69849	11.3828	NaN	10.3964	9.42466	9.29719	11.2925	11.0834	10.3349	10.0904	11.2714	10.2601	10.8895	10.6889	9.87995	9.18668
TRAK1	Trafficking kinesin-binding protein 1	1.74401e-08	10.0296	9.32392	10.0805	11.2563	11.409	10.8196	10.3985	NaN	11.1944	11.1842	9.10248	8.96626	10.4428	9.37601	10.9245	11.6468	10.5236	9.90669	NaN	11.7561	11.349	10.7567	10.9188	10.1403	11.5908	11.3539	10.5032	10.2042	9.56351	11.5573	11.137	10.3707
SHPRH	E3 ubiquitin-protein ligase SHPRH	1.04216e-05	13.0673	11.2597	13.7973	12.3351	NaN	13.5106	12.0544	13.1148	13.7561	13.6134	NaN	12.4818	12.7915	8.99324	13.7374	12.6449	13.4316	13.0966	NaN	11.4493	12.4809	11.7972	12.974	12.5523	12.9432	NaN	12.9353	NaN	11.1598	12.8543	13.0583	13.3132
NTRK3	Tyrosine-protein kinase receptor;Tyrosine-protein kinase receptor;Tyrosine-protein kinase receptor;NT-3 growth factor receptor	5.82116e-08	10.532	10.1513	10.7926	10.5665	11.0624	11.4466	10.9596	11.1906	11.2354	12.0524	NaN	NaN	NaN	10.5934	10.74	11.261	11.0651	11.2552	NaN	11.1187	11.154	10.473	10.9152	NaN	11.6231	10.2501	11.644	NaN	11.1234	12.1619	11.1768	11.5123
CDK8;CDK19	Cyclin-dependent kinase 8 (Fragment);Cyclin-dependent kinase 8;Cyclin-dependent kinase 19 (Fragment);Cyclin-dependent kinase 19	1.69853e-05	10.3002	8.32442	NaN	NaN	7.29095	NaN	10.6466	NaN	10.1316	NaN	NaN	10.5666	10.5255	NaN	7.92296	9.8634	7.54261	10.5588	NaN	9.02482	8.63569	NaN	10.7629	NaN	9.68308	NaN	10.5307	NaN	NaN	9.71879	8.1044	NaN
UBE2A	Ubiquitin-conjugating enzyme E2 A	6.88822e-07	NaN	NaN	NaN	NaN	11.5743	10.636	10.7833	NaN	12.1907	10.5672	NaN	10.4688	10.3768	NaN	12.1738	11.3618	11.5157	10.8624	NaN	8.79167	10.5802	10.7757	11.8114	11.2833	11.8659	11.3134	11.4334	NaN	NaN	12.0568	9.86012	9.82478
STXBP1	Syntaxin-binding protein 1	1.07414e-08	15.4523	15.6342	15.8068	16.1168	16.308	16.2616	15.8307	15.9868	16.5229	16.4823	16.66	15.4945	15.4705	15.8471	16.1848	16.3949	16.2362	15.4479	16.0403	16.2266	16.498	16.2104	15.6552	15.483	16.4616	16.2808	15.8717	15.8346	15.8627	16.4899	16.377	16.2191
PHF6	PHD finger protein 6	3.24148e-06	12.2343	13.4914	13.0268	11.6667	12.0446	12.093	11.916	14.2453	11.6436	12.4573	13.4019	12.6419	12.6209	13.9236	10.0353	12.1585	12.1882	12.9682	14.103	11.4516	12.0794	12.5628	12.2769	13.1618	11.8917	12.2829	12.7395	13.4854	13.5906	11.7765	12.1862	12.8841
SLC9A6	Sodium/hydrogen exchanger;Sodium/hydrogen exchanger;Sodium/hydrogen exchanger;Sodium/hydrogen exchanger 6	6.59087e-07	10.017	NaN	7.87383	9.38492	10.0233	10.7796	11.0374	NaN	10.7241	11.1785	NaN	NaN	NaN	NaN	10.8221	11.1603	10.9321	10.0333	NaN	10.8495	11.2852	10.1763	10.6214	9.89383	11.0788	10.641	10.5254	NaN	NaN	10.9704	10.9413	NaN
CDKN1C	Cyclin-dependent kinase inhibitor 1C	2.35719e-07	10.911	11.1087	10.359	9.61791	9.83203	10.4943	10.3408	10.8932	10.1322	9.84358	9.9646	11.0387	9.51656	11.0792	10.8871	10.4076	9.34963	11.3176	9.87227	10.9318	10.2519	10.9258	11.0018	10.3983	10.9805	10.4387	10.8307	10.2737	10.8037	10.3462	9.78995	9.80213
CFB	Complement factor B (Fragment);Complement factor B;Complement factor B;Complement factor B (Fragment);Complement factor B	1.66374e-05	NaN	NaN	NaN	NaN	NaN	NaN	NaN	NaN	NaN	NaN	NaN	NaN	NaN	NaN	10.6068	9.91247	NaN	NaN	NaN	12.5071	13.0693	NaN	NaN	11.7099	NaN	NaN	10.2324	NaN	NaN	9.72635	NaN	NaN
PPP1R18	PPP1R18;Phostensin	2.91883e-07	12.9185	12.2765	12.9445	13.9872	14.1733	13.7953	13.5536	11.1739	14.1785	14.2479	11.3044	12.7711	12.6933	12.1594	14.3303	14.1259	13.3356	13.0161	12.4976	14.2954	13.8268	13.7458	13.6015	12.8639	14.6758	13.9544	13.402	12.2507	11.2642	14.3291	14.1558	13.7842
BRD2	Bromodomain-containing protein 2 (Fragment);Bromodomain-containing protein 2;Bromodomain-containing protein 2 (Fragment);Bromodomain-containing protein 2 (Fragment);Bromodomain-containing protein 2 (Fragment);Bromodomain-containing protein 2	2.39197e-09	9.58092	8.23315	NaN	9.16388	9.40509	9.04043	10.7625	NaN	10.6929	8.07674	NaN	10.313	10.4061	10.1031	10.063	9.43856	9.80362	10.885	11.3118	9.28803	9.6888	5.43527	10.7358	10.6567	10.5791	9.43216	10.7386	9.96305	NaN	9.29631	8.2052	7.8378
EHMT2	Histone-lysine N-methyltransferase EHMT2	1.15239e-06	11.3623	10.8868	11.5054	10.4014	9.68553	9.72019	11.5206	11.8272	10.3378	9.62917	NaN	11.0591	11.164	9.78638	10.2848	10.4283	8.94613	11.4236	10.9156	10.5464	10.2403	9.86207	11.821	10.9131	10.3506	9.84668	11.3795	10.516	10.2077	10.4024	10.1575	9.20897
HSPA1B;HSPA1A	Heat shock 70 kDa protein 1B;Heat shock 70 kDa protein 1A;Heat shock 70 kDa protein 1B	4.14475e-09	14.8149	15.028	15.1076	15.1905	15.3521	15.3997	14.8278	15.4602	15.25	15.7289	16.4381	14.7224	14.763	15.4489	15.3495	15.3976	15.5347	14.9254	15.2207	15.2174	15.5003	15.5779	14.9658	15.0941	15.4517	15.5461	14.8252	15.2201	14.9632	15.284	15.3824	15.4187
ABHD16A	Phosphatidylserine lipase ABHD16A	6.82277e-14	12.225	12.4812	12.0471	12.3832	12.7081	12.6518	12.637	12.3955	12.8876	12.357	12.4622	12.4085	12.4399	13.0527	12.6798	12.8838	12.9858	12.3932	12.9994	12.6954	12.6958	12.3106	12.5464	12.4802	12.8606	12.287	12.7786	12.7751	12.584	12.9549	12.5662	12.3024
GABBR1	GABBR1;Gamma-aminobutyric acid type B receptor subunit 1;Gamma-aminobutyric acid type B receptor subunit 1	1.75224e-06	11.6949	10.72	11.852	10.4245	11.6671	11.2627	11.3861	13.1255	10.4357	12.2973	NaN	11.0995	11.3678	12.2496	11.9063	11.9736	10.9118	11.8046	12.3897	12.0401	11.4878	10.9492	12.0364	11.9428	12.0086	11.5159	11.9784	11.2798	12.4351	11.392	11.6186	8.85955
C4B_2;C4A;C4B	Complement C4-B;Complement C4-A;Complement C4-B;Complement C4-A;Complement C4-A;Complement C4-A;Complement C4-B;Complement C4-A;Complement C4-B	5.8353e-06	NaN	NaN	NaN	NaN	NaN	8.67771	9.75497	NaN	6.40126	NaN	11.7446	NaN	NaN	NaN	6.7228	9.25333	NaN	NaN	NaN	NaN	NaN	NaN	8.18349	12.9858	NaN	8.53104	NaN	NaN	NaN	6.7332	NaN	NaN
PRRT2	Uncharacterized protein;Proline-rich transmembrane protein 2;Proline-rich transmembrane protein 2;Proline-rich transmembrane protein 2	3.39148e-07	11.5374	11.92	11.8178	11.7588	12.5985	12.7528	11.1013	9.58094	12.8305	13.5029	11.6903	11.3535	11.5587	11.5411	12.3026	12.7193	12.2986	11.6563	11.8091	12.3571	13.1069	12.8719	12.1111	11.6681	12.862	12.4084	11.7508	10.6631	11.8581	12.663	12.1825	12.4405
NLRP2	NACHT, LRR and PYD domains-containing protein 2;NACHT, LRR and PYD domains-containing protein 2;NACHT, LRR and PYD domains-containing protein 2;NACHT, LRR and PYD domains-containing protein 2;NACHT, LRR and PYD domains-containing protein 2	9.12258e-09	10.1024	10.1154	9.69653	10.322	11.1043	10.8799	10.2706	NaN	10.3356	11.6604	12.1041	NaN	8.34541	NaN	7.051	6.65929	6.47779	10.2379	11.4868	11.3195	10.8933	10.8078	11.0881	8.82751	11.4601	10.9291	10.8959	9.7669	10.7763	11.4184	11.2544	10.5586
IGHA2	Immunoglobulin heavy constant alpha 2 (Fragment)	4.68182e-06	10.3173	NaN	NaN	NaN	NaN	9.34308	NaN	NaN	6.9515	NaN	13.3177	10.1886	NaN	14.7519	7.30581	NaN	NaN	NaN	NaN	NaN	NaN	NaN	6.86132	12.048	7.47074	NaN	7.80119	NaN	10.2358	10.0229	9.0556	NaN
SLC12A7	Solute carrier family 12 member 7;Solute carrier family 12 member 7 (Fragment);Solute carrier family 12 member 7	7.39469e-07	11.2668	10.7432	11.5213	8.48743	10.6629	10.9673	10.339	11.1244	11.0755	11.9449	10.6855	12.3534	11.5332	NaN	11.8549	12.4805	10.6846	11.2899	11.2396	12.1092	11.76	11.5737	12.2657	11.4222	12.8433	11.5919	11.8387	11.1068	10.8208	11.2912	11.7297	11.1147
MBOAT7	Lysophospholipid acyltransferase 7 (Fragment);Lysophospholipid acyltransferase 7 (Fragment);Lysophospholipid acyltransferase 7 (Fragment);Lysophospholipid acyltransferase 7 (Fragment);Lysophospholipid acyltransferase 7	1.84736e-06	9.67021	NaN	9.16139	10.8322	10.9843	10.338	10.1379	NaN	10.9293	10.5197	NaN	9.55095	10.3976	NaN	11.2101	10.73	10.9299	9.21837	NaN	10.7471	10.4834	8.19682	11.2004	NaN	10.9384	10.079	10.707	NaN	NaN	10.3371	10.6696	8.65319
SCRIB	Protein scribble homolog;Protein scribble homolog;SCRIB overlapping open reading frame protein;Protein scribble homolog	1.42336e-09	12.4023	11.8907	12.3768	13.511	12.5813	12.6552	12.756	12.0839	12.7894	13.0344	12.5367	11.8415	12.1997	12.1712	12.8276	12.7668	12.3323	12.202	12.2402	13.051	12.7178	12.7136	12.8363	12.0233	13.1823	12.7025	12.7455	11.8916	12.2746	12.7394	12.8444	12.5695
GARRE1	Granule-associated Rac and RHOG effector protein 1 (Fragment);Granule associated Rac and RHOG effector protein 1	0.000127843	NaN	NaN	NaN	NaN	NaN	NaN	NaN	NaN	7.63351	NaN	NaN	NaN	NaN	NaN	7.83012	8.86393	6.4362	NaN	NaN	8.33834	7.43743	NaN	NaN	NaN	8.44344	NaN	NaN	NaN	NaN	9.3227	NaN	NaN
ADI1	Acireductone dioxygenase (Fragment);Acireductone dioxygenase	1.079e-06	NaN	NaN	NaN	7.19077	9.76332	8.75175	5.9578	NaN	9.75361	NaN	NaN	NaN	NaN	NaN	9.65843	NaN	8.93673	NaN	NaN	10.2932	NaN	NaN	6.51497	NaN	8.12398	9.5833	NaN	NaN	NaN	9.76549	8.73584	NaN
RBFOX2	RNA-binding protein fox-1 homolog 2 (Fragment);RNA binding protein fox-1 homolog 2;RNA binding protein fox-1 homolog 2	2.20733e-07	13.7044	13.7649	13.1048	10.6853	12.7819	12.7605	13.7479	13.8336	13.3189	12.4513	12.7204	13.5757	13.2062	13.2133	13.0489	13.0948	13.0917	14.0442	13.3892	13.1452	12.8807	12.2593	13.9023	13.0054	12.9674	13.0272	13.771	13.8449	12.1337	13.4038	12.9598	12.0877
PUF60	Poly(U)-binding-splicing factor PUF60 (Fragment)	7.26319e-10	14.9166	14.8166	15.1065	13.931	14.0417	14.0647	14.9865	15.3447	14.5715	13.9319	14.1214	15.1752	14.8755	15.0328	14.1702	14.2348	14.0586	15.0194	15.032	14.1704	14.0902	13.7883	15.2148	14.8567	14.4167	14.2563	15.1168	15.0545	14.7285	14.7523	14.1872	13.9608
MYOM2	Myomesin-2	6.24186e-06	NaN	NaN	NaN	NaN	NaN	6.81773	6.49331	NaN	6.16085	8.35706	NaN	NaN	NaN	NaN	6.66664	8.34223	NaN	NaN	NaN	7.59558	8.59818	NaN	6.06367	NaN	8.5391	NaN	NaN	NaN	NaN	9.08036	NaN	NaN
BNIP3	BCL2/adenovirus E1B 19 kDa protein-interacting protein 3;BCL2/adenovirus E1B 19 kDa protein-interacting protein 3;BCL2/adenovirus E1B 19 kDa protein-interacting protein 3-like (Fragment);BCL2/adenovirus E1B 19 kDa protein-interacting protein 3-like;BCL2/adenovirus E1B 19 kDa protein-interacting protein 3	5.92075e-06	10.7055	11.4704	10.9782	11.191	12.1725	12.4127	10.7033	0.532088	10.7194	11.1876	NaN	11.8255	12.273	12.3052	11.7059	12.6607	12.3647	10.6769	9.83895	11.7971	12.3334	12.0959	10.8497	10.3059	10.4706	12.3274	11.0016	10.5918	10.4917	11.3377	12.5041	NaN
STMN3	Stathmin-3 (Fragment);Stathmin (Fragment);Stathmin-3	2.19626e-07	8.35931	11.1283	11.9596	12.1409	13.0958	12.9339	12.168	NaN	12.8005	12.3889	11.9804	12.2743	10.9804	11.1964	12.6889	12.7624	12.8982	10.7371	NaN	12.8358	13.0022	12.9754	9.03165	10.9936	12.4062	12.9437	12.2188	10.534	NaN	12.5549	12.7428	12.5486
CTDP1	RNA polymerase II subunit A C-terminal domain phosphatase (Fragment);RNA polymerase II subunit A C-terminal domain phosphatase	3.97697e-07	12.8619	11.8585	11.6375	12.2052	11.7384	11.5374	11.8014	11.341	10.9798	11.1606	NaN	12.7413	12.1408	11.4355	11.9822	11.8428	10.8295	12.6612	11.6906	12.303	11.7495	10.9096	12.3826	12.3943	11.9985	11.8673	12.5313	11.9143	11.101	12.0349	11.6966	10.9613
PHRF1	PHD and RING finger domain-containing protein 1	1.22412e-07	12.0093	12.1789	11.6242	11.6243	11.3758	10.823	11.2269	12.0722	10.5663	11.3173	NaN	11.4075	11.6644	12.3792	10.908	11.4501	10.5613	11.8111	13.2021	11.4202	10.4828	10.8596	11.9732	10.9701	11.2604	10.4314	11.9505	12.552	12.2774	11.1077	10.4725	10.7788
EPB41L3	Band 4.1-like protein 3 (Fragment)	1.41009e-07	11.641	NaN	10.7537	11.5575	11.9538	11.8252	11.6284	10.3735	11.4917	12.4837	3.97133	9.47082	10.7011	10.2988	11.1908	11.9443	11.0305	10.7752	10.8582	12.0167	11.9898	10.7469	11.7574	9.77145	12.4284	11.1706	11.6464	9.18642	NaN	11.9833	11.9116	10.8018
UTP4	U3 small nucleolar RNA-associated protein 4 homolog (Fragment);U3 small nucleolar RNA-associated protein 4 homolog (Fragment);U3 small nucleolar RNA-associated protein 4 homolog	4.0238e-07	10.4777	10.8944	9.60213	8.9952	8.41942	8.69626	10.0147	NaN	8.7597	8.6061	NaN	9.85888	10.7527	NaN	8.45927	9.63602	8.90981	8.45788	10.1893	6.77827	9.99834	7.7759	10.2508	10.2814	9.537	9.30804	9.92099	10.103	NaN	9.70285	9.83549	NaN
EPB41L3	Band 4.1-like protein 3 (Fragment)	1.29199e-06	NaN	NaN	NaN	NaN	NaN	NaN	NaN	NaN	NaN	NaN	NaN	NaN	NaN	NaN	NaN	NaN	0.0472552	NaN	NaN	NaN	NaN	NaN	-0.195346	NaN	2.36717	NaN	NaN	NaN	NaN	0	NaN	NaN
DNAJB6	DnaJ homolog subfamily B member 6;DnaJ homolog subfamily B member 6 (Fragment);DnaJ homolog subfamily B member 6 (Fragment);DnaJ homolog subfamily B member 6	4.03259e-07	10.4341	9.28046	9.89801	11.1283	11.0148	10.8632	11.4996	NaN	12.0945	10.9286	11.0352	9.862	10.2861	10.9281	6.16468	11.3087	10.9006	10.6262	NaN	10.9186	11.1822	10.5978	10.881	10.0739	11.3312	10.9282	10.7144	10.0372	NaN	11.4189	11.0866	10.5257
LIMS4;LIMS1	LIM and senescent cell antigen-like-containing domain protein;LIM and senescent cell antigen-like-containing domain protein 1 (Fragment);LIM and senescent cell antigen-like-containing domain protein 1	1.92753e-06	12.4212	11.8116	12.2861	NaN	12.9316	12.248	12.2064	NaN	12.4146	12.2074	11.9942	12.4529	12.5256	11.1826	12.6373	12.7579	11.0785	12.4459	NaN	12.4778	12.8967	12.5988	12.2867	12.2127	12.5902	13.1071	12.12	12.8746	11.8186	12.5728	12.477	12.0171
PON2	Paraoxonase	1.56744e-07	11.6943	11.3008	10.3406	11.0725	11.047	9.99837	11.6448	9.65672	12.146	10.3227	10.8952	11.4587	11.7409	9.34583	12.324	12.0569	9.77009	11.3071	NaN	11.9935	10.5941	9.36644	12.2422	11.6287	11.9122	11.2761	11.6632	9.92911	11.6124	12.2121	10.8169	10.8133
CELF2	CUGBP Elav-like family member 2	5.31554e-15	12.3256	12.7732	12.3136	10.9627	11.8655	11.3175	12.2455	13.2414	11.7451	10.1779	NaN	12.3869	12.7652	12.687	11.0685	11.7737	11.045	12.2848	12.5222	12.0198	11.3139	9.7428	12.0683	12.7935	11.3726	11.8678	12.9447	12.9528	12.0683	12.4553	11.3019	11.5786
WDR81	WD repeat-containing protein 81	3.46002e-07	9.75159	NaN	NaN	9.84724	8.79277	9.36909	9.53698	NaN	9.70995	9.10177	NaN	NaN	9.53362	NaN	9.07525	10.1582	9.45623	8.35038	NaN	9.42868	8.86643	8.58475	10.2287	9.57321	9.95596	8.89049	9.6771	9.09343	NaN	10.0411	9.85295	NaN
DAAM2	Disheveled-associated activator of morphogenesis 2	9.30068e-07	15.8056	17.365	16.0004	17.3424	17.5663	18.149	15.7694	16.1732	18.9485	17.9896	NaN	16.6722	17.1082	17.1736	17.8577	16.9546	18.8346	16.1214	NaN	17.1083	15.5586	16.7933	17.276	16.8414	18.3152	18.0119	18.0232	16.1832	15.7188	17.1495	18.1739	16.3592
DLG5	Disks large homolog 5 (Fragment);Disks large homolog 5	5.00629e-07	10.1315	NaN	8.01851	8.45024	9.54958	9.49706	9.62036	10.5801	9.17564	8.78324	NaN	7.38461	NaN	NaN	9.10917	9.49511	NaN	8.70628	NaN	8.89583	9.79106	NaN	9.90188	NaN	9.43417	NaN	8.10015	NaN	NaN	10.1285	9.34621	NaN
CENPV	Centromere protein V	5.50307e-11	12.4725	12.7916	11.7935	9.05422	11.0886	10.5815	11.6338	10.5469	10.9406	9.49699	NaN	12.4805	13.0226	11.6941	11.1929	11.6869	10.0923	12.9717	12.3485	11.6373	11.1181	10.1624	12.6368	11.0494	11.8216	10.7845	12.4198	12.2048	10.5186	10.3425	10.8044	10.1679
ELAVL4	ELAV-like protein;ELAV-like protein;ELAV-like protein;ELAV-like protein;ELAV-like protein 4	2.18752e-07	16.9706	16.9893	16.662	15.9857	15.8902	16.1152	16.7377	17.2816	16.433	15.8392	16.1703	16.9371	16.7578	16.9301	16.0134	16.1583	16.1697	17.0793	17.3471	16.0813	15.956	16.0022	16.9108	16.6574	16.1411	16.0789	16.8741	16.9527	16.8707	16.66	16.0945	16.1148
MATR3	Matrin-3	5.31554e-15	16.9405	16.9874	17.2384	15.7866	15.953	15.8651	16.9613	17.6045	16.0038	15.824	15.3226	17.093	16.8254	16.7251	16.0167	16.0695	15.6893	17.0787	17.5094	16.0764	16.0247	15.6891	17.0604	17.0223	15.9261	15.9825	16.8056	17.0612	16.466	16.2398	16.0592	15.5
NRXN1	Neurexin-1-beta;Neurexin-1-beta;Neurexin-1-beta;Neurexin-1	6.72623e-08	10.4859	11.1212	10.6573	10.7232	11.098	11.3393	11.2434	10.566	11.2314	12.2882	11.5088	11.1825	10.389	10.327	11.5277	11.8032	11.2328	10.9376	6.42881	11.614	11.7275	11.2769	11.2694	10.8072	11.8627	10.9498	11.0705	10.3211	10.8687	11.3914	11.0141	11.2644
PROS1	Vitamin K-dependent protein S (Fragment)	8.77682e-06	13.2071	14.4528	14.0384	13.5164	13.4348	13.51	13.1403	14.3509	13.4935	13.6261	14.4123	13.9839	14.0314	13.8736	13.8385	13.2624	13.9347	14.112	14.1901	12.7694	13.373	13.7635	13.6366	13.954	13.012	13.4481	13.4419	14.1774	14.3114	13.0726	13.4915	13.4143
RAF1	Non-specific serine/threonine protein kinase (Fragment);Non-specific serine/threonine protein kinase;Non-specific serine/threonine protein kinase;Non-specific serine/threonine protein kinase;Non-specific serine/threonine protein kinase;RAF proto-oncogene serine/threonine-protein kinase;RAF proto-oncogene serine/threonine-protein kinase	1.18804e-06	9.7617	9.63714	10.0786	9.18892	10.8458	10.7341	7.97584	NaN	10.7207	10.8608	9.70917	11.2043	9.76164	5.67046	9.48472	11.1049	10.7718	11.5371	NaN	11.1332	11.1024	10.3519	10.2446	NaN	11.5281	10.7023	10.287	6.5736	8.06679	11.5616	10.9723	10.1693
CLN6	Ceroid-lipofuscinosis neuronal 6 late infantile variant isoform 2;Ceroid-lipofuscinosis neuronal protein 6 (Fragment);Ceroid-lipofuscinosis neuronal protein 6;Ceroid-lipofuscinosis neuronal protein 6;Uncharacterized protein;Ceroid-lipofuscinosis neuronal protein 6;Uncharacterized protein;Ceroid-lipofuscinosis neuronal protein 6;Ceroid-lipofuscinosis neuronal 6 late infantile variant isoform 5;Cer…	6.77853e-08	8.37987	NaN	NaN	8.98928	8.24827	NaN	10.2193	NaN	10.3108	8.5597	NaN	8.38705	9.68031	NaN	10.708	10.029	NaN	NaN	NaN	10.5219	9.17632	NaN	10.7466	8.26281	10.1061	8.9268	9.94358	NaN	8.29608	10.1438	9.79215	NaN
ATRIP	ATR-interacting protein (Fragment);ATR-interacting protein	5.89032e-06	13.493	13.5893	13.2627	13.4944	13.4803	13.6353	13.3617	13.362	13.7742	13.5823	13.5239	13.6537	13.4306	13.4671	13.7611	13.3877	13.5391	13.9265	13.4876	13.5079	13.3482	13.2601	13.3913	13.4472	13.474	13.7276	13.491	13.1123	13.6211	13.3768	13.4651	13.6537
EIF4G3	Eukaryotic translation initiation factor 4 gamma 3	4.50154e-10	13.0509	11.894	12.2903	12.2103	12.4076	12.296	13.1361	12.3984	12.3463	12.5062	11.6379	12.218	12.2904	12.1615	12.6046	12.6135	11.8751	12.6959	12.5699	12.6908	12.6249	12.2671	13.1294	12.6567	12.7939	12.3992	12.9581	12.6689	12.3562	12.3931	12.427	12.0243
DNM1	Dynamin GTPase;Dynamin-1	4.00147e-10	14.8352	15.0064	14.8225	15.5091	15.6488	15.5627	15.2316	14.9758	15.4904	15.7845	15.9624	14.8354	14.6694	14.9928	15.53	15.4845	15.3548	14.7325	14.9704	15.521	15.6479	15.4328	14.8299	14.8207	15.5208	15.5423	15.0658	15.2221	14.9548	15.6649	15.6193	15.6593
SCYL2	SCY1-like protein 2;SCY1-like protein 2 (Fragment);SCY1-like protein 2	8.26774e-10	12.0971	11.1879	10.2789	12.0366	11.5922	11.4425	12.2673	10.985	12.4336	11.3868	10.1165	11.7068	11.0424	10.8111	11.5176	11.6429	11.2444	11.6867	11.3228	11.8406	11.7583	10.8651	11.6692	11.5163	11.8026	11.5661	11.8107	10.3404	10.8719	12.0593	11.087	10.1341
CSNK1G1	Non-specific serine/threonine protein kinase;Non-specific serine/threonine protein kinase;Non-specific serine/threonine protein kinase;Casein kinase I isoform gamma-1;Non-specific serine/threonine protein kinase;Non-specific serine/threonine protein kinase	4.10782e-07	10.839	NaN	10.6939	11.5421	11.1938	10.9687	10.8333	11.3592	10.8607	10.7046	10.6185	10.6246	10.9256	10.6097	11.9751	11.1372	11.5005	10.5953	NaN	10.9973	10.843	11.8598	11.4794	11.7096	11.2061	10.8019	11.1041	NaN	8.94266	11.0712	11.2862	10.4478
CD99L2	CD99 antigen-like protein 2 (Fragment);CD99 antigen-like protein 2	3.55048e-07	10.4813	NaN	NaN	11.0427	11.2681	12.4757	12.493	NaN	13.2899	12.1591	NaN	NaN	11.1294	NaN	12.7178	13.2249	12.6053	NaN	NaN	12.7951	12.8152	10.7436	12.2763	11.665	13.1137	12.3427	12.1783	NaN	NaN	13.2609	12.2235	NaN
SYPL1	Synaptophysin-like protein 1 (Fragment);Synaptophysin-like protein 1;Synaptophysin-like protein 1	7.49766e-07	10.1277	10.1672	10.647	10.7576	10.9642	10.8952	10.8232	NaN	11.9838	10.6673	13.3786	10.207	9.77026	10.4282	10.334	10.4859	10.2556	10.6553	NaN	10.704	10.0739	10.2841	11.4907	10.4219	11.5516	9.62229	10.9364	9.94196	10.8342	11.5096	10.1409	9.6242
PTPRD	Protein-tyrosine-phosphatase;Protein-tyrosine-phosphatase;Receptor-type tyrosine-protein phosphatase delta;Protein-tyrosine-phosphatase	1.67858e-10	11.3302	9.95051	11.0906	12.2011	11.94	12.2471	10.659	10.4008	12.0092	12.6499	12.2007	10.3769	11.164	10.8775	12.1339	12.3633	12.2391	10.016	9.77989	12.1541	12.3401	12.1576	11.5606	10.8302	12.2829	11.805	11.4781	10.2506	11.2757	12.4847	12.1694	12.0479
ATP2B1	Plasma membrane calcium-transporting ATPase 1 (Fragment)	5.90772e-05	NaN	NaN	NaN	NaN	6.95176	7.92547	NaN	NaN	NaN	6.1192	NaN	5.56236	NaN	NaN	4.98959	6.94946	NaN	NaN	NaN	7.7604	9.02573	7.22118	6.85694	6.74172	NaN	NaN	5.51647	NaN	NaN	4.85366	5.60516	NaN
DIP2C	Disco-interacting protein 2 homolog C	2.18526e-08	11.2942	9.49724	10.6642	11.6014	11.6373	11.4963	11.4739	NaN	11.4742	12.0397	10.2896	9.46846	10.6217	10.2987	11.5716	11.8505	11.0081	10.9678	NaN	11.9368	11.8753	11.3981	11.3497	10.1699	12.1139	11.5568	11.2095	10.7916	10.464	11.7455	11.7562	11.5065
DCLK2	Serine/threonine-protein kinase DCLK2;Doublecortin and CaM kinase-like 2, isoform CRA_c;Serine/threonine-protein kinase DCLK2	1.02073e-08	11.1321	8.75857	10.3071	10.7406	11.4552	11.6465	10.0633	NaN	11.7134	11.2319	6.82529	10.5946	9.98233	9.54904	11.6729	11.8715	11.1549	10.2683	NaN	12.0391	11.7979	10.7215	11.1872	10.5483	12.2823	11.5186	11.0343	10.1185	10.6027	12.0059	11.8911	10.4554
AFTPH	Aftiphilin (Fragment);Aftiphilin (Fragment);Aftiphilin	3.92625e-05	NaN	NaN	NaN	NaN	NaN	NaN	NaN	NaN	5.77217	NaN	NaN	NaN	NaN	NaN	NaN	7.55858	NaN	NaN	NaN	NaN	6.92796	NaN	2.89025	NaN	NaN	6.44318	NaN	NaN	NaN	NaN	6.70193	7.10646
EXOC6B	Exocyst complex component;Exocyst complex component 6B	2.8216e-12	11.9248	11.8637	11.3017	12.2802	12.3111	12.1815	11.7529	10.6581	12.3736	12.5774	12.1137	11.7392	11.5529	11.04	12.4119	12.4366	12.3	11.6369	11.5539	12.353	12.4494	12.0391	12.1155	10.5999	12.62	12.2519	11.9312	11.4111	11.529	12.6386	12.3023	12.3836
PHF14	PHD finger protein 14	1.71074e-09	11.4862	11.1108	11.089	10.1125	9.95885	10.0134	11.1033	11.1297	8.91807	9.98053	1.04168	11.0045	11.6724	10.9663	10.2879	10.7905	9.04796	11.5158	11.6747	10.493	10.3674	9.75406	11.7809	11.0984	10.7099	8.63883	11.7294	10.4205	10.9902	10.4536	10.2482	9.31396
MICU1	Calcium uptake protein 1, mitochondrial;Calcium uptake protein 1, mitochondrial;Calcium uptake protein 1, mitochondrial (Fragment);Calcium uptake protein 1, mitochondrial	2.37449e-05	NaN	NaN	NaN	NaN	NaN	NaN	NaN	NaN	6.09178	NaN	NaN	NaN	NaN	NaN	4.19514	7.02356	NaN	NaN	NaN	5.13664	7.5834	NaN	NaN	NaN	NaN	NaN	NaN	NaN	NaN	8.31687	NaN	NaN
MMP24OS	Protein MMP24OS	1.86918e-06	8.00084	NaN	9.3456	8.25157	9.98295	10.8976	8.33093	NaN	10.5327	8.9083	NaN	8.48048	9.62974	NaN	8.30196	10.8653	10.172	NaN	NaN	10.602	11.1306	8.05867	10.2339	10.3158	10.4072	9.93758	10.7966	NaN	NaN	10.2763	8.60851	NaN
GATAD2B	Transcriptional repressor p66-beta	3.41757e-08	12.0345	11.5805	11.4524	11.7364	10.8502	10.8047	11.0521	11.7372	11.2818	10.9348	10.6364	11.464	11.4166	10.4378	10.4742	10.8387	10.5973	12.6781	12.2054	11.3322	9.98989	10.1761	12.1102	10.9555	11.0188	11.2316	12.0377	11.9639	11.649	11.5893	10.8873	10.532
ENAH	Protein enabled homolog	1.29688e-06	NaN	NaN	NaN	11.3999	10.9523	11.0759	10.5274	NaN	10.519	11.2262	NaN	NaN	8.23707	NaN	11.2324	11.7765	9.73081	NaN	NaN	11.5697	11.6012	8.18083	10.5604	9.70625	11.7393	11.6813	10.4748	NaN	NaN	11.6873	11.2903	NaN
FERMT2	Fermitin family homolog 2 (Fragment)	1.24049e-07	11.0752	10.1583	10.2157	11.9415	12.1242	12.1003	11.2445	NaN	12.2299	12.2826	11.1813	11.2402	11.0976	NaN	12.2793	12.5819	12.4399	10.9418	NaN	12.4175	12.4406	12.2894	11.23	10.9137	12.4354	12.1997	11.4697	10.184	10.9178	11.1918	12.3052	12.0729
TACC2	Transforming acidic coiled-coil-containing protein 2 (Fragment)	1.63154e-05	NaN	NaN	NaN	7.72014	8.39017	8.42187	7.46088	NaN	7.59707	NaN	NaN	NaN	6.97664	NaN	7.24405	10.1935	7.05048	NaN	NaN	9.97698	8.40338	7.99765	7.63583	NaN	8.3015	7.11864	8.86335	NaN	NaN	8.6418	6.80139	NaN
CBARP	Voltage-dependent calcium channel beta subunit-associated regulatory protein	3.29861e-08	10.4834	10.5269	10.6816	10.6551	11.7489	11.4274	10.7467	3.5747	11.5325	12.3082	10.0548	9.79152	10.9281	10.3521	12.2429	12.3738	11.3425	10.6178	3.09944	12.1685	11.8013	11.252	11.6402	10.8771	12.5476	11.9244	11.4947	9.54631	9.6715	11.5788	11.9902	11.189
XXYLT1	Xyloside xylosyltransferase 1	1.14609e-10	11.2462	9.99605	11.5633	11.2373	11.4668	11.0089	11.5128	11.1114	7.42128	11.5353	9.73482	10.735	11.433	10.2994	11.4297	10.5807	11.1627	11.5991	11.8153	11.0046	10.438	11.2223	11.5514	11.2671	11.8836	11.0576	11.2698	11.1687	11.6996	10.9917	10.9866	11.4903
SNTB2	Beta-2-syntrophin (Fragment);Beta-2-syntrophin	5.64116e-06	NaN	NaN	NaN	10.0807	10.4539	9.68986	9.7748	NaN	11.1048	10.9375	NaN	NaN	9.52282	6.8225	10.8906	10.8645	10.8095	8.78477	NaN	10.8768	11.0087	10.2652	10.0449	7.17409	10.9019	10.9245	9.9719	NaN	NaN	10.9361	10.7951	9.10884
SLC1A2	Amino acid transporter;Amino acid transporter;Amino acid transporter;Amino acid transporter (Fragment);Amino acid transporter (Fragment);Amino acid transporter;Amino acid transporter;Amino acid transporter;Amino acid transporter;Amino acid transporter;Amino acid transporter;Amino acid transporter;Amino acid transporter;Amino acid transporter;Amino acid transporter (Fragment);Excitatory amino acid…	2.55099e-08	9.20134	9.59203	10.0111	10.6474	10.6729	10.6547	10.0594	NaN	10.5441	11.1212	10.3323	4.86391	8.66666	10.1359	10.9155	10.9525	10.9432	10.191	9.90285	10.9519	11.1797	9.88712	10.9743	8.87496	11.5752	10.6477	10.9543	9.42005	9.45933	11.449	10.9405	11.7549
SELENOS	Selenoprotein S;Selenoprotein S (Fragment);Selenoprotein S	1.56956e-08	10.3	9.68459	8.77489	7.71892	9.97682	9.75633	9.97801	NaN	10.2688	9.99376	NaN	9.05014	10.5352	NaN	8.91773	10.6459	9.98312	11.2443	NaN	9.97312	10.4981	9.3654	10.0467	8.94045	10.7848	8.9187	11.0646	9.55166	NaN	10.5183	9.4468	8.98665
ATP6AP2	Renin receptor (Fragment);Renin receptor;Renin receptor;Renin receptor	6.16355e-07	11.6807	13.1227	13.5162	10.8233	11.3645	12.0277	11.5149	11.0449	11.9599	11.6219	12.9625	12.662	12.2136	13.3315	11.7315	11.4645	12.4537	12.4881	13.4824	11.8793	11.6661	12.0438	11.8728	13.0597	11.4237	11.6574	12.0169	13.3271	12.9753	11.9437	11.1286	12.5708
CPT2	Carnitine O-palmitoyltransferase 2, mitochondrial;Carnitine O-palmitoyltransferase 2, mitochondrial;Carnitine O-palmitoyltransferase 2, mitochondrial;Carnitine O-palmitoyltransferase 2, mitochondrial;Carnitine O-palmitoyltransferase 2, mitochondrial	1.47261e-07	12.3755	12.1994	12.1586	11.6823	12.0864	12.0895	12.4419	12.3491	12.5312	11.8655	11.5146	12.3873	12.1688	11.8673	12.1177	12.0754	12.1954	12.5076	12.2233	12.2303	12.0317	11.7447	12.7068	12.3491	12.4319	12.1343	12.3987	11.9385	11.6664	12.2391	12.1358	11.9069
FTO	Alpha-ketoglutarate-dependent dioxygenase FTO	2.43047e-08	12.4583	11.469	11.1417	11.2788	10.4131	11.411	11.4429	12.3598	11.7551	10.8898	11.5207	12.2755	11.4685	12.0126	11.0393	11.7531	11.1768	12.1712	11.3661	11.6254	11.5084	11.0326	11.964	11.9599	11.5726	11.4827	12.0958	11.8227	11.9791	12.2597	11.2907	11.369
LIN28B	Protein lin-28 homolog B (Fragment);Protein lin-28 homolog B	4.03727e-07	13.5718	14.0289	13.8482	12.7613	12.9565	13.3377	13.4492	14.2235	13.1388	13.0054	11.7036	13.8165	14.2687	13.822	12.8304	13.4022	13.1028	13.6234	14.5002	12.9972	13.2841	12.8149	13.5198	13.6078	12.9102	13.1937	13.5429	13.7897	13.7737	13.0912	12.979	13.1291
RAB11FIP5	Rab11 family-interacting protein 5	8.89808e-07	NaN	NaN	NaN	6.6503	NaN	NaN	7.52705	NaN	8.06557	6.2019	NaN	NaN	NaN	NaN	7.07804	7.17535	NaN	NaN	NaN	8.68895	2.72384	6.27641	6.95868	NaN	7.33591	5.45776	6.64881	NaN	NaN	7.93427	NaN	NaN
ASAH1	Ceramidase;Ceramidase;Ceramidase;Acid ceramidase;Ceramidase;Acid ceramidase (Fragment);Ceramidase;Ceramidase;Acid ceramidase	3.48832e-08	13.7815	13.9109	13.9386	13.0518	13.3417	13.6076	13.5926	14.6911	13.7551	13.1209	13.4537	13.863	13.9002	14.4515	13.2245	13.4378	13.7785	13.4904	14.2945	13.4778	13.246	13.3095	13.8453	13.8964	13.2562	13.2248	13.9121	14.1174	13.261	13.9697	13.5812	12.8574
STXBP1	Syntaxin-binding protein 1	1.48082e-06	NaN	10.8683	7.22694	10.5231	11.8943	11.5365	11.299	NaN	8.48887	10.6408	NaN	11.5941	10.1592	11.9136	8.87015	10.879	11.0704	NaN	10.6473	6.69228	11.2632	12.0444	10.5995	9.42308	10.2645	11.7176	10.0038	10.1593	11.5195	11.5801	10.1817	11.8846
PXN	Paxillin	3.4525e-07	9.1922	NaN	8.3524	8.48862	10.6469	10.1045	7.69232	9.9027	7.44519	10.2571	NaN	7.54061	7.29252	NaN	8.80939	10.9714	9.88947	8.71713	NaN	10.3363	10.4762	9.66079	9.79668	8.45018	10.0146	10.3012	9.41985	8.96633	8.41843	10.5981	9.3645	9.98057
TJP2	Tight junction protein ZO-2;Uncharacterized protein;Tight junction protein ZO-2;Tight junction protein ZO-2 (Fragment);Tight junction protein ZO-2;Tight junction protein ZO-2 (Fragment);Tight junction protein ZO-2	6.95426e-09	NaN	NaN	NaN	NaN	NaN	-0.384504	NaN	NaN	NaN	NaN	NaN	NaN	NaN	NaN	NaN	-0.55307	NaN	NaN	NaN	0.771566	NaN	NaN	NaN	NaN	0.358511	NaN	NaN	NaN	NaN	0	0.674565	NaN
DNMBP	Dynamin-binding protein	0.00250469	12.2625	NaN	NaN	10.5844	10.4549	12.9314	12.7036	NaN	9.88953	NaN	14.4918	NaN	10.0159	NaN	11.9764	9.49027	13.5141	NaN	NaN	13.12	10.2978	13.5994	NaN	12.7536	10.357	NaN	12.2303	NaN	NaN	10.2256	11.6791	13.1261
TNRC6C;TNRC6A	Trinucleotide repeat-containing gene 6C protein;Trinucleotide repeat-containing gene 6A protein (Fragment);Trinucleotide repeat-containing gene 6A protein (Fragment);Trinucleotide repeat-containing gene 6A protein;Trinucleotide repeat-containing gene 6C protein	4.91217e-07	12.2447	10.5151	10.1885	11.2141	10.9125	11.0363	11.5196	11.4478	10.9484	11.0236	NaN	11.5479	11.4698	11.3389	11.024	11.2081	10.3614	10.8978	11.0514	11.239	11.1825	11.0221	11.7422	11.7295	11.3057	11.2233	11.616	10.9439	11.3033	10.9842	11.0533	11.3683
ACY1	N-acyl-aliphatic-L-amino acid amidohydrolase;Aminoacylase-1	5.99455e-10	10.1101	10.1912	7.84685	11.4211	11.0335	10.2357	9.16086	NaN	10.3109	10.3009	0.596881	10.6906	9.25111	9.04209	10.4566	10.3529	10.3538	10.3017	NaN	11.0941	10.2544	9.28941	10.0026	9.3298	11.2748	10.8555	10.3461	9.95364	10.212	11.1084	10.7745	9.93243
KIFBP	KIF-binding protein	1.15436e-08	12.4793	11.8328	11.6815	11.2075	12.7845	12.4264	11.8735	NaN	12.1549	12.2981	5.80876	9.46899	11.5976	11.2426	12.8248	12.7952	11.6751	11.8217	11.8258	12.7087	12.3836	11.4305	12.5731	10.847	12.9861	12.331	12.6303	11.5269	10.9379	13.3835	12.5622	11.6054
KIF13A	Kinesin-like protein KIF13A;Kinesin-like protein KIF13A (Fragment);Kinesin-like protein KIF13A	1.70653e-05	14.8386	14.9078	14.8271	14.9924	14.8965	14.4728	14.7513	14.779	14.8196	14.9802	15.0969	14.9147	14.5197	14.7941	14.9379	14.6927	14.9495	14.9822	14.8794	15.0033	14.6064	15.0389	14.4459	14.8132	15.0036	14.7756	14.4838	14.7848	14.7932	14.7949	14.7189	15.0576
RALGAPA1	Ral GTPase-activating protein subunit alpha-1	8.30982e-10	10.0334	7.85997	8.97756	11.3682	11.1719	10.8501	9.86692	NaN	10.1452	11.1669	12.0629	9.27417	9.38358	8.48157	11.5796	11.4593	10.3587	9.76047	8.0305	11.702	11.7128	10.732	11.0865	10.0991	11.7472	11.1763	11.0409	8.79952	9.39222	11.4042	11.1934	11.3512
RBMXL1	RNA-binding motif protein, X-linked-like-1 (Fragment);RNA binding motif protein, X-linked-like-1	1.1049e-06	12.5817	12.8845	12.6907	10.2158	10.8634	11.0065	11.1648	12.7435	10.8735	10.5306	11.2097	12.8631	12.6445	12.0861	11.786	11.433	11.702	12.7313	13.1928	11.5635	10.37	10.5221	12.6423	12.7411	11.6034	10.8544	12.6946	10.9896	11.6426	11.9321	10.9296	11.4256
PLEKHA6	Pleckstrin homology domain-containing family A member 6	1.6279e-10	12.7575	12.1157	12.0185	12.5689	12.337	12.2195	12.4384	12.0862	12.134	12.2626	12.0134	11.7103	12.6256	12.2398	12.1558	11.9572	11.3435	12.2788	12.7366	12.2429	11.9672	12.0339	12.831	12.2066	12.4774	12.1519	12.4772	12.3796	12.201	12.1403	12.3153	12.0698
UNC13B	Protein unc-13 homolog B	8.17935e-09	11.2606	10.8892	11.2271	11.8594	12.1495	12.0806	11.6427	9.94406	11.8913	12.3909	10.7916	10.9034	11.3025	10.6376	11.9089	12.368	11.4828	11.2554	10.0357	12.2214	12.3921	11.8384	11.5639	11.313	12.2306	12.0357	11.4766	10.9265	11.084	11.959	12.2199	12.1101
RBMS3;RBMS1	RNA-binding motif, single-stranded-interacting protein 3;RNA-binding motif, single-stranded-interacting protein 3;RNA-binding motif, single-stranded-interacting protein 3;RNA-binding motif, single-stranded-interacting protein 1 (Fragment);RNA-binding motif, single-stranded-interacting protein 1;RNA-binding motif, single-stranded-interacting protein 1;RNA-binding motif, single-stranded-interacting…	8.38789e-07	11.8279	11.4123	11.742	10.5725	9.84816	11.1235	11.2023	10.7726	11.1065	9.90021	11.2741	11.0287	11.7414	10.9358	11.1539	11.0371	11.105	11.3777	0.865538	10.8125	9.87534	10.7761	11.6868	12.0396	10.9269	8.68692	11.2893	11.5703	11.2848	11.127	10.8507	10.4678
RAP1GAP2	Rap1 GTPase-activating protein 2	1.94568e-07	8.91834	8.93301	NaN	9.43908	11.6035	11.0126	9.30595	9.04463	10.0822	10.9643	10.8859	10.3796	10.031	NaN	11.0995	11.7243	10.5158	7.32436	NaN	11.3357	11.523	10.3415	10.2847	NaN	11.5988	11.0209	10.3603	9.69188	NaN	11.504	11.6019	10.7842
EHMT1	Histone-lysine N-methyltransferase EHMT1	3.70233e-11	10.9044	10.7208	11.0207	10.2697	9.42382	9.86022	10.9758	11.3881	9.46656	9.56676	8.95062	10.7438	11.2243	8.60163	9.19118	10.1204	8.73815	11.1207	11.8919	9.93964	9.4093	9.37059	11.1072	10.7194	10.0101	9.45032	11.2013	10.7304	9.96188	9.8874	9.6572	7.24179
CTSD	Cathepsin D	4.98876e-07	17.4476	18.0702	18.035	16.8358	16.9474	17.2312	17.2638	18.7951	16.9944	16.9714	18.3016	17.7356	17.6423	18.4863	16.9848	16.6845	17.4533	17.6865	18.2993	16.8274	16.7977	17.275	17.23	17.6167	16.7598	17.0543	17.431	18.0085	18.1445	16.9398	16.8898	17.3096
MYO18A	Putative TGFB1-induced anti-apoptotic factor 1 (Fragment)	5.79938e-07	8.76699	NaN	9.79495	10.0571	10.4083	6.94622	9.66323	NaN	9.97635	10.7415	NaN	8.56965	8.99634	8.18111	10.6276	10.4989	9.83739	7.78697	NaN	10.6378	10.4573	9.84448	9.79028	8.54392	11.508	8.32979	9.70765	NaN	8.48623	10.3101	10.6037	9.5701
FARP1	FERM, ARHGEF and pleckstrin domain-containing protein 1	1.32988e-07	NaN	NaN	NaN	7.13332	8.67605	8.78013	7.14311	NaN	8.03145	NaN	NaN	8.79135	7.78421	NaN	5.4373	8.34042	NaN	NaN	NaN	6.93599	8.53413	8.06572	7.77904	NaN	9.55892	6.88908	6.13053	NaN	NaN	9.31923	5.01174	NaN
KRT10	Keratin, type I cytoskeletal 10	3.12286e-08	17.268	18.5838	17.1372	16.077	16.3299	15.9171	16.06	18.1531	15.297	16.5108	21.2436	16.1311	17.0512	18.5294	16.1051	16.5373	15.8557	15.8181	18.2058	14.9456	15.609	17.3455	16.5191	16.217	14.4992	14.9116	15.8029	18.3978	17.1924	14.1033	16.6332	16.7909
UBE3A	Ubiquitin-protein ligase E3A	9.01819e-08	13.7336	13.4187	13.3382	13.6269	13.5532	13.5152	13.967	13.0377	13.7055	13.5405	13.5556	13.5735	13.3426	13.138	13.7175	13.6664	13.4341	13.2241	12.5017	13.7539	13.5398	13.2858	13.7867	13.2613	13.7673	13.7068	13.6509	13.4217	13.4419	14.1042	13.7087	13.3111
UROD	Uroporphyrinogen decarboxylase	8.18544e-08	12.058	11.884	11.2156	12.5125	12.4602	12.3534	11.4738	10.5524	12.9922	12.4089	NaN	12.0113	11.9209	11.221	12.9835	12.5105	12.5893	12.0556	10.4294	13.0162	12.327	11.2618	12.5672	11.5549	13.3134	12.4867	12.5308	12.0863	9.93696	13.4446	12.2512	10.2599
DPY19L1	Probable C-mannosyltransferase DPY19L1	1.14868e-06	NaN	NaN	NaN	10.3306	10.275	9.76952	10.5069	NaN	10.7232	NaN	NaN	10.1914	9.91866	NaN	10.7515	10.4751	10.4461	NaN	NaN	10.3038	9.11892	9.17368	10.9321	9.34052	10.2833	9.29113	10.5584	NaN	NaN	10.2843	10.1327	9.06353
ALDH7A1	Aldehyde dehydrogenase (NAD(+));Alpha-aminoadipic semialdehyde dehydrogenase	5.64827e-08	15.4387	15.6434	15.4687	15.6806	15.696	15.6044	15.6132	15.8778	15.9185	15.695	16.1944	15.5918	15.3977	15.8189	15.835	15.6537	15.7441	15.4885	15.7854	15.6413	15.6846	15.5028	15.6438	15.5002	15.6404	15.62	15.4818	15.4563	15.5393	15.9439	15.655	15.6953
DCX	Neuronal migration protein doublecortin	4.74365e-10	NaN	NaN	NaN	10.5244	9.59063	10.5381	9.49061	NaN	10.2024	11.16	NaN	NaN	5.82046	NaN	9.8793	11.1912	10.9563	NaN	NaN	10.2866	11.1884	9.25732	10.0395	6.84443	10.2454	10.5108	9.68904	NaN	NaN	10.6614	10.5981	NaN
CLN5	Ceroid-lipofuscinosis neuronal protein 5 (Fragment);Ceroid-lipofuscinosis neuronal protein 5	1.15353e-07	11.6389	10.9909	10.6602	9.58387	9.7652	8.99867	10.24	10.9075	9.94191	9.95085	1.47621	11.2062	11.1343	10.1515	10.7224	10.1911	10.2311	11.4372	11.024	10.1014	9.68471	10.0877	11.3316	10.9925	10.034	9.39265	11.3506	10.7022	12.1362	10.8767	10.1646	10.1958
FAM107B	Protein FAM107B (Fragment);Protein FAM107B (Fragment);Protein FAM107B (Fragment);Protein FAM107B (Fragment);Protein FAM107B	3.42528e-07	9.12666	9.3629	9.64644	9.2324	11.0449	9.5564	8.71597	2.3916	9.8391	10.4066	10.2132	8.32157	10.6265	NaN	11.2319	11.2417	10.998	8.49827	1.21099	11.6333	10.7749	9.78661	10.7092	6.54418	11.6409	10.9404	10.3731	9.01749	9.31019	11.4953	10.4609	10.4327
DPYSL2	Dihydropyrimidinase-related protein 2	5.77925e-08	17.073	17.2567	17.1189	18.1174	18.1644	18.2925	17.5485	17.2363	18.317	18.4741	17.9666	17.1847	17.0396	17.5933	18.3164	18.4129	18.415	16.9597	17.1235	18.3186	18.4117	18.187	17.2485	17.4026	18.5765	18.2944	17.4504	17.283	17.1955	18.5636	18.3858	18.089
REEP1	Receptor expression-enhancing protein;Receptor expression-enhancing protein (Fragment);Receptor expression-enhancing protein;Receptor expression-enhancing protein (Fragment);Receptor expression-enhancing protein;Receptor expression-enhancing protein;Receptor expression-enhancing protein;Receptor expression-enhancing protein;Receptor expression-enhancing protein;Receptor expression-enhancing prote…	3.13387e-07	12.428	11.9834	11.51	11.4527	12.8731	12.8523	11.6636	11.3363	12.3142	12.6057	11.7151	12.2503	12.4709	12.468	13.2419	13.6552	13.0005	11.7721	12.0865	13.0115	13.0766	12.7103	12.0791	11.7075	13.2022	12.6288	12.3506	11.7449	11.6767	13.1754	12.662	12.2858
ABR	Active breakpoint cluster region-related protein	3.53117e-07	11.48	11.0551	11.0227	11.9184	12.0225	11.6543	11.6236	10.3971	11.7051	12.2396	11.7304	10.7459	11.3015	10.3468	12.2411	12.2416	11.8292	11.0463	10.4192	12.1078	12.0472	11.753	11.5695	11.2558	12.3025	12.0553	11.3631	10.9284	10.8497	11.999	11.9945	11.7808
PIGT	GPI transamidase component PIG-T (Fragment);GPI transamidase component PIG-T;GPI transamidase component PIG-T;GPI transamidase component PIG-T;GPI transamidase component PIG-T;GPI transamidase component PIG-T;GPI transamidase component PIG-T;GPI transamidase component PIG-T	1.232e-06	10.4022	10.4802	10.307	10.829	10.3584	10.0988	9.74441	11.6626	10.4803	10.2553	10.4825	11.3922	11.0087	9.78526	11.0711	10.8526	10.3748	10.9753	9.73778	10.8909	10.4487	9.88315	11.3785	10.7812	11.135	10.2208	10.8708	10.1446	9.95451	11.094	9.94156	10.0552
IER3IP1	Immediate early response 3-interacting protein 1	7.1635e-05	NaN	11.3588	NaN	NaN	NaN	10.5325	NaN	NaN	11.6621	10.9277	NaN	10.9561	NaN	11.5978	10.6551	11.5971	10.5773	NaN	NaN	11.8994	NaN	11.2169	12.1765	NaN	NaN	NaN	12.3825	NaN	10.6051	12.4379	NaN	11.025
PFKFB3	6-phosphofructo-2-kinase/fructose-2,6-bisphosphatase 3 (Fragment);6-phosphofructo-2-kinase/fructose-2,6-bisphosphatase 3;6-phosphofructo-2-kinase/fructose-2,6-bisphosphatase 3;6-phosphofructo-2-kinase/fructose-2,6-bisphosphatase 3;6-phosphofructo-2-kinase/fructose-2,6-bisphosphatase 3;6-phosphofructo-2-kinase/fructose-2,6-bisphosphatase 3	1.60267e-06	11.3155	11.0963	10.55	9.82501	10.8174	9.79804	11.1814	NaN	11.3658	9.94438	NaN	10.6726	10.8597	9.57249	9.99439	10.8159	10.4443	10.6144	NaN	10.5903	9.67858	8.93915	11.9037	11.0284	11.8796	10.232	11.8627	NaN	NaN	12.0272	10.7774	10.1629
ELP4	Elongator complex protein 4 (Fragment);Elongator complex protein 4;Elongator complex protein 4 (Fragment);Elongator complex protein 4;Elongator complex protein 4;Elongator complex protein 4;Elongator complex protein 4;Elongator complex protein 4;Elongator complex protein 4;Elongator complex protein 4;Elongator complex protein 4;Elongator complex protein 4;Elongator complex protein 4	1.37395e-05	NaN	NaN	NaN	NaN	NaN	NaN	NaN	NaN	4.63983	NaN	NaN	NaN	NaN	NaN	NaN	NaN	NaN	NaN	NaN	4.91923	NaN	NaN	NaN	NaN	7.25253	NaN	NaN	NaN	NaN	7.32756	NaN	NaN
UNC45A	Protein unc-45 homolog A	6.42099e-07	10.1811	10.1401	9.76197	11.1163	10.7165	10.7933	11.0243	NaN	11.017	10.5782	12.306	10.8099	9.73634	NaN	11.3559	10.8088	10.3082	10.662	NaN	10.9882	10.6488	10.4553	10.7037	10.2535	11.1763	10.5987	10.3697	10.4902	10.6992	10.9995	10.4019	10.2795
PARL	Rhomboid domain-containing protein;Presenilins-associated rhomboid-like protein, mitochondrial;Presenilins-associated rhomboid-like protein, mitochondrial;Presenilins-associated rhomboid-like protein, mitochondrial;Presenilins-associated rhomboid-like protein, mitochondrial (Fragment);Presenilins-associated rhomboid-like protein, mitochondrial	1.17041e-06	NaN	NaN	NaN	6.18195	8.3864	7.77759	8.87709	NaN	10.022	8.60333	NaN	NaN	NaN	NaN	9.22385	9.4859	7.68289	7.20191	NaN	9.80917	8.19027	NaN	9.4473	NaN	9.5129	7.25248	8.64286	NaN	NaN	9.69949	8.06213	NaN
KCTD7	BTB/POZ domain-containing protein KCTD7;BTB/POZ domain-containing protein KCTD7 (Fragment);BTB/POZ domain-containing protein KCTD7;BTB/POZ domain-containing protein KCTD7;BTB/POZ domain-containing protein KCTD7;BTB/POZ domain-containing protein KCTD7 (Fragment);BTB/POZ domain-containing protein KCTD7	1.15353e-07	8.36109	NaN	NaN	9.42942	9.60393	10.1122	9.78829	NaN	10.5603	9.25118	NaN	7.56578	6.36213	NaN	10.6334	10.1781	10.7362	8.5945	NaN	10.5694	10.3146	9.18189	9.69118	8.80037	10.6087	9.75607	9.83945	NaN	NaN	10.6712	10.1585	NaN
GOSR2	Golgi SNAP receptor complex member 2;Golgi SNAP receptor complex member 2;Golgi SNAP receptor complex member 2 (Fragment);Golgi SNAP receptor complex member 2;Golgi SNAP receptor complex member 2;Golgi SNAP receptor complex member 2;Golgi SNAP receptor complex member 2;Golgi SNAP receptor complex member 2 (Fragment);Golgi SNAP receptor complex member 2;Golgi SNAP receptor complex member 2;Golgi S…	7.06075e-06	NaN	NaN	NaN	NaN	NaN	6.2314	8.47486	NaN	10.5712	NaN	NaN	NaN	NaN	NaN	9.87838	10.019	6.33434	NaN	NaN	7.75262	8.67438	6.85116	8.76033	NaN	10.0193	7.30197	7.56689	NaN	NaN	10.2207	7.73143	NaN
ME2	Malic enzyme;NAD-dependent malic enzyme, mitochondrial	8.65723e-10	13.8921	14.2447	14.3614	14.01	14.0708	14.2317	14.12	14.7536	13.8441	13.7909	13.1825	14.3757	14.3992	14.3675	13.9822	14.1395	14.0812	13.9122	14.9504	13.9648	14.1262	13.9759	14.215	14.3551	13.8067	14.2235	14.2423	14.5336	14.6562	14.1685	13.9291	13.9951
HNRNPU	Heterogeneous nuclear ribonucleoprotein U	1.71047e-10	18.1027	17.931	17.9016	16.7126	16.8672	16.8528	18.0225	18.5412	16.94	16.7416	16.7469	17.9555	17.982	17.7249	16.6388	17.0153	16.6368	18.0994	18.5941	17.0066	16.9954	16.5604	18.1551	17.9583	17.0385	16.9248	18.0994	18.0706	17.6664	17.1773	17.0111	16.7305
SCARB2	Lysosome membrane protein 2	2.82281e-10	14.8398	15.3653	14.8112	13.9035	14.8239	14.4151	15.288	15.3571	15.0443	14.0123	13.6984	14.8574	15.2212	14.9162	14.7156	14.9231	14.1999	15.0791	15.0909	14.8554	14.5077	13.9302	15.2335	15.1486	14.9707	14.7552	15.3883	15.1756	14.7482	15.3608	14.6888	14.0836
SETD2	[Histone H3]-lysine(36) N-trimethyltransferase;Histone-lysine N-methyltransferase SETD2 (Fragment);Histone-lysine N-methyltransferase SETD2 (Fragment);[Histone H3]-lysine(36) N-trimethyltransferase (Fragment);[Histone H3]-lysine(36) N-trimethyltransferase (Fragment);Histone-lysine N-methyltransferase SETD2 (Fragment);Histone-lysine N-methyltransferase SETD2 (Fragment);Histone-lysine N-methyltrans…	1.0976e-06	10.2736	NaN	9.08312	6.07904	7.19093	6.87781	9.69662	NaN	8.23471	NaN	NaN	8.69518	9.93285	8.64028	8.55128	8.38603	6.91046	8.99719	NaN	8.2149	8.91549	NaN	9.95774	8.51442	8.57363	8.3923	9.52262	8.78784	NaN	8.45779	7.70031	NaN
TCEA1	Transcription elongation factor;Transcription elongation factor A protein 1	2.58984e-07	13.851	13.8206	13.2487	14.7813	12.8082	12.6643	13.582	13.6415	13.2583	12.6364	13.2507	13.7634	13.3932	13.4478	13.2418	13.0166	12.8425	14.0372	13.4139	13.2983	12.7824	12.9179	13.7168	13.4688	12.9149	12.8616	13.7769	13.4365	13.5229	13.4034	12.9279	12.7769
CNTN2	Contactin-2	2.7152e-10	13.8591	13.0716	14.7151	15.0785	14.5104	14.9874	14.3876	13.7254	14.5839	15.1243	14.6152	13.048	14.2773	13.3964	14.4721	15.0835	14.2877	13.9528	14.4765	14.6152	15.256	14.9985	14.2769	13.7459	15.0322	14.4043	14.1182	13.3459	14.1818	14.6348	14.4192	14.9124
RPS10-NUDT3	RPS10-NUDT3 readthrough	7.63888e-08	15.0506	14.984	14.9618	14.5209	14.6654	15.319	14.6884	14.2102	15.5794	14.7923	15.6829	15.1664	14.7688	14.5423	14.9781	15.2791	15.2072	14.9016	14.4537	15.2362	15.163	14.7477	15.0187	14.7491	15.566	15.0758	15.3607	14.0041	14.7936	15.8797	14.5417	14.5145
NECAP1	Adaptin ear-binding coat-associated protein 1;Adaptin ear-binding coat-associated protein 1;Adaptin ear-binding coat-associated protein 1;Adaptin ear-binding coat-associated protein 1 (Fragment);Adaptin ear-binding coat-associated protein 1	2.96032e-08	13.6177	12.9806	13.5423	14.1516	14.4985	14.6818	14.3124	14.2716	15.3036	14.9591	15.1192	13.9551	13.6265	13.2005	15.1816	14.8954	14.2756	13.6062	11.5069	14.8374	14.863	13.7876	14.4104	13.8802	15.208	14.9	14.4598	13.9554	11.9174	15.1843	14.8784	13.5426
GAMT	Guanidinoacetate N-methyltransferase	2.54401e-09	NaN	NaN	NaN	9.33413	8.36506	9.85965	8.06383	NaN	10.799	11.112	NaN	10.9332	NaN	NaN	8.74546	11.6019	10.8151	NaN	NaN	10.9778	12.1091	10.4295	7.7029	NaN	10.8309	9.52734	9.24612	NaN	NaN	12.3871	10.1523	8.44884
	Cofactor required for Sp1 transcriptional activation subunit 6	5.31554e-15	11.4076	9.56422	10.297	10.2054	10.3615	10.6066	11.4741	10.5715	11.4996	10.9598	NaN	10.4178	11.3183	9.69118	11.3454	10.9566	10.7419	10.7783	10.6437	11.4114	10.8613	10.1875	11.6523	10.8424	11.4697	10.6756	11.5482	NaN	NaN	11.5869	10.6753	9.97364
SCN3A;SCN9A	Sodium channel protein;Sodium channel protein type 9 subunit alpha;Sodium channel protein type 3 subunit alpha	8.24816e-06	NaN	NaN	NaN	NaN	NaN	7.58473	6.3584	NaN	7.44521	7.70438	NaN	NaN	NaN	NaN	8.0221	8.64304	NaN	NaN	NaN	8.68849	8.43617	NaN	7.57276	NaN	9.49051	NaN	7.19222	NaN	NaN	8.10237	NaN	NaN
SMN2;SMN1	Survival motor neuron protein	0.00015716	9.75631	NaN	NaN	8.0896	NaN	10.0318	9.56497	NaN	10.7037	NaN	NaN	9.46012	9.52748	NaN	10.035	9.31903	9.6191	10.0462	NaN	NaN	7.9246	NaN	10.9047	8.31172	9.84118	NaN	10.1723	NaN	NaN	10.4894	8.47577	9.53967
DDX17	RNA helicase;RNA helicase;Probable ATP-dependent RNA helicase DDX17	1.4895e-09	16.2211	16.2034	16.5328	14.9576	15.0512	15.134	15.9178	17.0825	15.2871	15.1459	15.7551	16.237	16.2721	16.3337	15.154	15.1069	15.2589	16.5329	16.6949	15.0961	15.0698	15.1588	16.1622	16.0877	15.1614	15.2443	16.0873	16.4549	16.1916	15.491	15.2302	15.421
MAPK10	Stress-activated protein kinase JNK;Stress-activated protein kinase JNK (Fragment);Stress-activated protein kinase JNK;Stress-activated protein kinase JNK;Stress-activated protein kinase JNK;Stress-activated protein kinase JNK;Stress-activated protein kinase JNK;Stress-activated protein kinase JNK;Stress-activated protein kinase JNK;Stress-activated protein kinase JNK;Stress-activated protein kin…	3.74696e-07	9.82091	10.9006	9.71747	10.6237	11.4515	11.0508	11.1948	10.551	12.1716	11.548	10.4985	9.36588	10.2462	9.37735	11.7409	11.5872	11.6022	10.5293	NaN	11.7187	11.608	10.0458	11.2465	9.87761	12.0265	11.5186	9.79287	NaN	10.2356	12.1234	11.3392	9.90626
GDPGP1	GDP-D-glucose phosphorylase 1;GDP-D-glucose phosphorylase 1 (Fragment);GDP-D-glucose phosphorylase 1	1.9608e-06	NaN	NaN	NaN	NaN	6.58974	6.59736	5.49147	NaN	8.97984	NaN	NaN	NaN	NaN	NaN	8.57139	8.06903	5.86633	NaN	NaN	8.87729	7.08179	NaN	7.88149	NaN	9.11436	NaN	7.35799	NaN	NaN	8.37625	7.5096	NaN
IGHA1	Immunoglobulin heavy constant alpha 1 (Fragment);Immunoglobulin heavy constant alpha 1	2.64089e-06	10.5903	10.5659	NaN	11.1874	9.63396	7.80463	9.00914	11.6904	8.17151	10.7682	16.0935	11.6473	10.123	19.4865	10.2783	NaN	8.00226	9.4423	12.8405	7.02202	9.26059	9.29687	10.2281	14.6855	NaN	9.50307	10.0298	11.4019	11.0425	NaN	9.84728	10.403
IGHG2	Immunoglobulin heavy constant gamma 2 (Fragment);Immunoglobulin heavy constant gamma 2	0.000192597	11.7685	11.695	10.5748	10.8208	10.2668	12.0754	10.4193	11.8426	7.4086	9.33206	16.4416	9.73057	8.49243	12.2021	9.65375	8.74769	8.24207	11.148	13.6441	9.59193	8.91115	8.34298	9.83333	15.6012	9.04145	9.93557	10.2049	11.971	9.51947	10.1099	7.41996	9.11219
MTHFR	Methylenetetrahydrofolate reductase	1.28096e-07	10.5064	9.98026	10.2871	11.2817	11.1387	10.314	10.1525	NaN	11.4607	11.1925	10.3334	10.8722	9.60123	10.5511	11.505	10.9535	10.9777	9.70503	NaN	11.2933	11.2661	10.9427	10.5277	9.49064	11.4116	10.9758	10.6359	10.4871	NaN	11.4616	10.9732	11.0204
PHGDH	D-3-phosphoglycerate dehydrogenase	1.17723e-08	15.5982	15.6196	15.5049	16.1688	16.1604	16.0501	15.4052	15.4762	16.1036	15.9954	16.7541	15.8041	15.5384	15.7675	16.3663	16.0162	16.0277	15.7765	15.7147	16.0849	16.0493	16.1413	15.3132	15.479	16.0321	16.1193	15.271	15.6629	15.6824	15.9762	15.9833	16.2071
FBXO2	F-box only protein 2 (Fragment);F-box only protein 2	5.30362e-08	9.42169	10.5245	10.6796	8.36534	10.6746	10.9187	11.6041	NaN	9.86384	11.6508	12.0126	11.8152	9.78168	11.3897	10.9541	11.1491	11.6754	11.9695	NaN	9.85364	10.7339	12.3133	10.5201	11.4748	10.7004	11.1974	10.1536	NaN	10.339	11.1801	11.3556	11.4336
FRY	Protein furry homolog	2.79508e-08	10.2782	NaN	8.53081	10.3794	10.6707	9.61592	8.9764	NaN	8.12652	10.1271	NaN	12.1434	8.90028	NaN	10.6689	10.8727	9.801	12.7809	NaN	9.63794	10.8748	9.97022	10.3144	10.2227	10.9837	10.0969	10.3112	7.52704	7.67756	10.4198	10.0129	9.14216
PPT1	Palmitoyl-protein thioesterase 1	8.42282e-08	12.5439	12.8281	11.4266	12.0422	11.9804	11.5486	12.1109	12.6089	12.0312	11.4801	11.5495	12.5623	12.6992	12.879	12.0121	12.0238	11.6085	12.6201	12.3304	12.268	11.723	11.707	12.4365	12.4927	11.7597	11.8295	12.6765	13.027	12.9603	12.2168	11.6957	10.9722
MON2	Protein MON2 homolog	4.01926e-07	11.1549	9.7267	10.1635	11.4398	11.3026	11.0287	11.2415	10.1054	10.6596	11.0601	9.23967	10.7688	10.1374	10.5918	11.7338	11.3382	10.5478	10.7352	NaN	11.4382	11.4895	10.9124	11.1572	10.8862	11.6231	10.9956	10.9212	9.90303	10.4528	11.4253	11.1152	10.3633
IGHG4	Immunoglobulin heavy constant gamma 4 (Fragment);Immunoglobulin heavy constant gamma 4	9.70554e-06	8.099	NaN	NaN	8.82109	NaN	9.64999	6.14993	NaN	7.50286	9.64848	NaN	10.2909	NaN	NaN	8.84892	NaN	9.63673	NaN	NaN	NaN	NaN	NaN	6.10537	13.517	NaN	6.40187	8.12478	NaN	NaN	9.59462	9.76342	NaN
ARMC9	LisH domain-containing protein ARMC9	5.43554e-06	NaN	NaN	NaN	10.566	10.9724	9.34653	7.82226	NaN	11.1556	NaN	NaN	11.2083	NaN	NaN	9.32109	10.1393	9.93708	NaN	NaN	9.24332	10.6651	NaN	8.96947	NaN	8.88546	9.49459	10.9627	NaN	NaN	9.83519	9.14456	NaN
CAMK2G	Calcium/calmodulin-dependent protein kinase;Calcium/calmodulin-dependent protein kinase;Calcium/calmodulin-dependent protein kinase type II subunit gamma;Calcium/calmodulin-dependent protein kinase	3.70411e-07	11.723	14.2301	11.4378	10.5235	12.4206	11.735	11.5485	NaN	11.3585	12.0939	10.8808	10.6185	11.1607	10.8588	11.3971	11.7674	12.2277	11.0562	11.9079	11.5445	11.7831	11.4283	11.3908	10.6396	11.363	12.0937	11.7816	11.3415	10.5964	12	12.0577	11.0817
TPM3	Tropomyosin 3 nu;Tropomyosin alpha-3 chain	1.93078e-08	8.05458	NaN	8.77771	8.32162	10.9056	9.66164	9.11182	0.966154	11.1488	10.0691	0.717322	8.36062	8.15966	NaN	10.6472	11.4749	10.8752	NaN	NaN	11.0606	10.9165	6.43097	9.67796	9.37842	12.9718	10.419	10.1882	0.156482	NaN	12.5831	9.68763	6.95032
PIK3CA	Phosphatidylinositol-4,5-bisphosphate 3-kinase;Phosphatidylinositol 4,5-bisphosphate 3-kinase catalytic subunit alpha isoform	1.46219e-06	9.24482	NaN	7.84358	9.87924	9.17389	9.1583	9.72872	NaN	9.46169	9.64326	NaN	7.30884	8.35036	NaN	10.0344	8.35825	7.30662	NaN	NaN	9.0799	9.49245	8.7062	9.13493	7.93904	10.1428	9.05219	9.45847	NaN	NaN	9.58074	NaN	9.89083
PNISR	Arginine/serine-rich protein PNISR	1.41975e-06	10.6822	10.7214	8.4112	9.03613	10.1617	9.26926	9.97663	NaN	6.94183	9.55701	NaN	11.6705	10.5692	9.04707	8.01083	10.2812	5.96069	11.8382	NaN	8.90495	8.69567	NaN	10.2906	10.5199	10.1118	10.2929	11.4603	10.984	NaN	9.62946	9.56754	9.41511
SLC33A1	Acetyl-coenzyme A transporter 1;Acetyl-coenzyme A transporter 1;Uncharacterized protein;Acetyl-coenzyme A transporter 1;Acetyl-coenzyme A transporter 1;Acetyl-coenzyme A transporter 1;Acetyl-coenzyme A transporter 1	6.48e-06	9.67155	NaN	NaN	10.2648	10.1653	10.5283	10.6814	NaN	9.87472	9.98777	0.271027	NaN	9.98634	NaN	11.0151	10.4434	7.41231	9.77281	NaN	10.3472	10.5671	9.69578	10.754	9.24196	10.4317	NaN	9.61938	NaN	NaN	10.6467	10.1264	9.25505
OSBPL2	Oxysterol-binding protein (Fragment);Oxysterol-binding protein;Oxysterol-binding protein;Oxysterol-binding protein;Oxysterol-binding protein;Oxysterol-binding protein;Oxysterol-binding protein;Oxysterol-binding protein;Oxysterol-binding protein;Oxysterol-binding protein (Fragment);Oxysterol-binding protein-related protein 2	6.36261e-06	NaN	NaN	NaN	10.2315	9.79409	9.7014	9.20529	NaN	10.7305	9.76422	NaN	9.53965	8.22832	NaN	10.6152	10.03	9.21838	8.86948	NaN	10.2825	9.61318	9.4811	9.54013	NaN	10.2442	9.33486	9.04422	NaN	NaN	10.5449	10.1216	NaN
SPG7	Paraplegin;Paraplegin;Paraplegin;Paraplegin (Fragment);Paraplegin (Fragment);Paraplegin;Paraplegin;Paraplegin;Paraplegin	6.50156e-06	9.69127	NaN	NaN	8.86892	9.63229	9.08883	10.4985	NaN	10.539	9.88674	NaN	11.3771	10.1588	NaN	10.5666	10.1685	9.88843	NaN	NaN	10.1269	10.1622	10.0453	10.8976	10.1661	10.7478	9.64264	10.9423	9.95715	10.7916	10.3456	9.69105	9.45603
HARS2	Histidine--tRNA ligase;Histidine--tRNA ligase;Histidine--tRNA ligase;Histidine--tRNA ligase, mitochondrial	3.65397e-08	12.4504	12.7418	12.7852	13.1814	12.3752	12.116	12.5164	12.6486	12.3883	12.0628	11.7663	12.6915	12.4223	12.3043	12.0162	12.3756	12.1719	12.5463	12.7976	12.248	12.0939	12.0072	12.6056	12.5205	12.224	12.2631	12.2318	12.3979	12.6208	12.4703	12.3418	11.8649
SERAC1	Protein SERAC1	1.20251e-05	NaN	NaN	NaN	8.32479	7.04537	7.09021	9.28595	NaN	9.11832	6.19629	NaN	8.36686	8.6984	NaN	8.53551	9.3777	8.75852	8.84361	NaN	8.93594	7.14667	NaN	9.57821	NaN	9.02439	NaN	8.15158	NaN	NaN	8.52112	8.82871	7.69287
ATXN3	Ubiquitinyl hydrolase 1;Ubiquitinyl hydrolase 1;Ataxin-3;Ubiquitinyl hydrolase 1 (Fragment)	5.82334e-10	8.23191	NaN	8.40035	8.01152	8.21179	8.95584	7.59045	0.656192	9.47351	8.58835	0.681866	NaN	8.05977	NaN	9.28808	9.67656	9.08466	6.65182	NaN	9.55313	9.28538	9.38635	9.17933	NaN	7.83417	8.88166	8.90968	NaN	0.299185	9.9102	8.27147	7.93357
DYRK1A	Dual-specificity kinase (Fragment);Dual-specificity kinase;Dual-specificity kinase (Fragment);Dual-specificity kinase (Fragment);Dual specificity tyrosine-phosphorylation-regulated kinase 1A	1.23695e-07	10.3568	10.2094	10.1358	10.9713	11.6243	11.2305	11.0687	NaN	11.6114	11.1551	11.4012	10.3846	9.92263	10.8126	11.9043	11.9104	11.3211	11.0468	11.3901	11.9921	11.75	11.2648	11.5733	9.43114	11.9641	11.7905	11.4169	11.0436	11.1821	12.0075	11.4142	11.0468
;;;;COMMD7	COMM domain-containing protein;COMM domain-containing protein;COMM domain-containing protein;COMM domain-containing protein;COMM domain-containing protein 7	1.23075e-07	11.1121	10.762	9.46707	9.41338	11.4256	10.4649	9.6069	NaN	10.6362	10.5724	11.0209	8.96429	10.7742	10.4584	10.8646	11.6321	10.6651	10.1353	NaN	11.6989	11.1833	10.0193	11.5666	10.4386	11.6896	10.9035	11.2218	9.98805	10.3198	11.823	10.0618	10.9344
;RALGDS	Uncharacterized protein;Ral guanine nucleotide dissociation stimulator	1.02679e-05	NaN	NaN	NaN	NaN	NaN	NaN	NaN	NaN	NaN	NaN	NaN	NaN	NaN	NaN	5.22751	6.22669	NaN	NaN	NaN	7.50782	NaN	NaN	5.13122	NaN	5.44619	NaN	NaN	NaN	NaN	7.12833	NaN	NaN
SEPTIN3	Neuronal-specific septin-3	5.17231e-08	14.6066	14.8548	14.1868	15.8624	15.0558	14.9787	14.7156	14.8944	15.308	15.1154	15.6099	14.5482	14.2531	14.9504	15.1105	15.3314	15.126	14.6509	13.9738	15.1653	15.2059	14.7582	14.8989	14.4366	15.3114	14.9829	14.6719	14.1713	14.6283	15.3004	14.9306	15.0118
SPAST	Spastin	5.6077e-07	10.8143	10.8007	9.31461	11.1552	12.6154	12.3215	10.9024	NaN	11.928	12.1076	11.0627	7.91662	11.1104	NaN	11.9283	12.8399	12.2951	9.82815	NaN	12.6467	12.5792	11.5371	11.2172	9.24103	12.4729	12.134	11.5623	0.581968	NaN	13.128	11.918	11.4088
SMARCA4	Transcription activator BRG1;Transcription activator BRG1;Transcription activator BRG1;SMARCA4 isoform 2	1.38884e-07	13.1581	12.8444	13.1943	11.8775	11.799	12.0523	12.8673	13.3285	11.8385	12.0321	12.0399	13.0884	13.3174	12.3622	11.7834	12.5543	11.4126	12.9988	13.6288	12.3686	12.3004	11.4594	13.2212	13.1947	12.4787	11.5864	13.344	13.2746	12.5626	12.1582	11.975	11.4995
SMARCE1	SWI/SNF-related matrix-associated actin-dependent regulator of chromatin subfamily E member 1	2.14596e-11	12.8683	13.0941	12.9361	12.0397	12.0092	12.1447	13.0863	13.3292	12.5819	11.9165	12.0336	13.2457	13.2232	13.0708	12.3435	12.326	12.0824	13.2601	13.4348	12.2007	12.069	11.8821	13.3131	12.9573	12.2651	12.0934	13.0987	12.9263	12.6587	12.4717	11.9023	11.7147
CDK13	Cyclin-dependent kinase 13 (Fragment);Cyclin-dependent kinase 13 (Fragment);Cyclin-dependent kinase 13	5.53614e-06	NaN	NaN	NaN	7.8842	NaN	NaN	9.04721	NaN	NaN	NaN	NaN	NaN	6.54834	NaN	NaN	NaN	NaN	NaN	NaN	7.41903	NaN	NaN	9.79332	NaN	NaN	NaN	8.49732	NaN	NaN	NaN	NaN	NaN
MANBA	Beta-mannosidase	1.64097e-07	12.6707	11.9657	10.8675	9.43936	10.8959	10.6613	11.4163	12.1981	10.7933	11.0484	12.0255	11.5025	11.844	11.7656	11.4059	11.1373	10.4514	11.7376	10.7726	11.2177	10.252	10.6681	11.6967	10.9841	11.0047	11.2021	11.2832	11.7098	11.8177	11.0411	10.4131	11.0741
CTNNB1	Catenin beta-1;Catenin beta-1;Catenin beta-1;Catenin beta-1;Catenin beta-1 (Fragment);Catenin beta-1;Catenin beta-1	3.76302e-10	13.8065	13.6819	14.2294	14.481	14.8661	14.8315	14.3604	14.0794	14.6498	15.1194	15.0218	13.6059	13.9034	14.3524	14.4517	14.9226	14.8073	13.6061	14.2315	14.6736	15.0284	14.4595	14.2399	14.0513	14.9733	14.8424	14.4201	13.9838	13.9145	14.991	14.8946	14.6683
RELCH	RAB11-binding protein RELCH	2.1215e-09	11.0621	9.93804	10.4167	12.6799	11.9564	11.6979	10.3742	11.0829	11.4698	12.1187	10.8995	11.0239	10.8881	9.67983	12.1894	12.3309	11.5205	11.4284	10.4749	12.4936	12.1726	11.1506	11.9165	11.3578	12.598	12.0592	11.752	10.7255	10.1623	12.3386	11.9619	10.0129
;FXN;FXN	Uncharacterized protein (Fragment);Frataxin, mitochondrial;Frataxin, mitochondrial	3.0164e-06	NaN	NaN	NaN	NaN	2.45388	4.73925	NaN	NaN	6.67055	NaN	NaN	NaN	NaN	NaN	NaN	NaN	6.90396	5.98893	NaN	NaN	4.90107	NaN	7.8695	NaN	6.47448	NaN	7.14197	NaN	NaN	NaN	NaN	NaN
ATXN2	Ataxin-2	6.68888e-10	11.7771	11.8417	11.8789	11.4962	11.9287	12.1171	11.8207	12.3166	11.4914	11.9215	11.2729	11.5061	11.8395	11.2534	12.0327	12.0846	11.1587	11.7828	11.7828	11.907	11.9073	11.7028	12.4183	12.2099	12.077	11.8781	12.1798	11.5567	11.4806	11.7834	11.9174	11.5744
TSC2	Tuberin;Tuberin;Tuberin;Tuberin (Fragment);Tuberin;Tuberin;Tuberin;Tuberin;Tuberin;Tuberin (Fragment)	5.21874e-12	11.0073	10.7283	10.1524	11.6477	11.7262	11.6527	11.4302	9.38621	11.5047	11.8938	10.1569	10.5093	10.6644	10.6091	11.8649	12.0387	11.2084	10.6236	9.77357	11.951	11.9713	11.2387	11.5395	10.4399	12.1316	11.633	11.51	10.5641	10.7286	11.8711	11.8299	11.0936
KSR1	Non-specific serine/threonine protein kinase;Kinase suppressor of Ras 1	2.19988e-07	10.0813	9.48239	8.70583	11.9588	11.4836	11.4362	10.516	NaN	11.9878	11.5224	NaN	10.7725	10.308	NaN	12.1113	11.9566	11.1911	10.5472	NaN	11.7679	11.838	11.0783	10.7795	10.2377	12.0886	11.5401	11.0459	NaN	9.50052	11.8802	11.5633	10.298
C9orf72	Guanine nucleotide exchange factor C9orf72	5.38384e-07	NaN	NaN	NaN	NaN	1.9527	NaN	6.42119	NaN	8.6057	NaN	NaN	NaN	NaN	NaN	7.35237	8.54378	NaN	NaN	NaN	8.63729	7.35693	NaN	7.1489	NaN	8.43372	NaN	6.79196	0.0280914	0.684005	8.50263	5.85134	NaN
BCAP31	B-cell receptor-associated protein;B-cell receptor-associated protein 31	9.47243e-09	13.4412	NaN	11.5635	10.5131	11.5007	9.00582	11.4101	11.3264	11.5674	11.3266	13.6323	9.01344	9.50225	NaN	9.42219	9.61792	10.6567	14.3471	NaN	11.1625	10.6543	8.85089	11.4035	9.99311	10.1152	11.0149	10.2942	NaN	NaN	11.5675	10.7369	NaN
TSC1	Hamartin	7.25741e-09	9.81656	NaN	9.00382	9.57213	9.66887	9.68572	10.4351	NaN	10.2221	10.4976	NaN	10.0644	8.73247	NaN	9.72406	10.496	9.76579	9.14087	NaN	10.5097	10.5311	9.36869	9.36175	8.94409	9.75304	9.85314	9.52061	9.83278	NaN	10.0672	10.4103	9.59464
RDX	Radixin	1.10033e-10	14.5118	14.2265	14.2758	15.3789	15.1433	15.0913	14.8843	14.5601	15.6518	15.328	15.6141	14.5275	14.2305	14.5439	15.5028	15.1827	15.2922	14.5784	14.232	15.3117	15.0881	15.0853	14.8287	14.544	15.6418	15.1204	14.6674	14.4063	14.3389	15.6713	15.1883	15.2691
CERT1	Ceramide transfer protein	1.24839e-07	10.562	10.8806	9.06166	9.72941	10.7405	10.9136	9.62692	NaN	11.263	10.7607	8.20942	12.4986	10.26	9.84694	11.4036	11.1028	10.6302	10.3696	9.64307	11.279	10.8032	10.0582	10.6095	10.4902	11.5648	11.2417	10.4816	8.97994	9.43823	11.4219	11.1216	10.6635
TPM4	Tropomyosin alpha-4 chain	2.86475e-07	12.1419	11.8467	11.7076	13.5432	13.3418	12.6915	12.6577	10.4021	13.8727	12.9089	13.1671	12.0077	12.2826	12.2389	13.6093	13.2175	13.0022	12.1889	10.4376	13.5738	12.8266	12.7443	12.5791	11.4932	13.8539	12.8142	12.4181	11.4631	11.7253	13.5837	12.5515	12.608
CLPB	Caseinolytic peptidase B protein homolog (Fragment)	1.68931e-06	NaN	NaN	NaN	NaN	9.03778	7.5942	NaN	NaN	10.4469	8.50444	NaN	NaN	NaN	NaN	NaN	10.2367	9.01723	NaN	NaN	7.84713	9.58279	NaN	NaN	NaN	10.1332	8.4908	NaN	NaN	NaN	10.293	9.43756	8.94277
UCK2	Uridine/cytidine kinase;Uridine-cytidine kinase 2	8.46022e-07	10.6409	10.8644	9.51201	11.0173	10.3587	9.89544	10.7347	NaN	11.1718	10.4105	10.1302	9.44352	10.0916	10.2233	11.0823	9.58079	10.411	10.4852	8.51708	10.8857	10.4443	10.2562	10.3857	8.98499	11.0345	10.4563	10.1806	NaN	10.3829	10.5844	10.3965	9.99913
RAPGEF2	Rap guanine nucleotide exchange factor 2	6.70467e-06	NaN	NaN	NaN	NaN	NaN	6.80206	6.31392	NaN	8.21744	NaN	NaN	NaN	NaN	NaN	7.53535	7.29814	NaN	NaN	NaN	8.40402	NaN	NaN	6.76031	NaN	8.43476	6.68575	6.60422	NaN	NaN	8.33037	NaN	NaN
GPX1	Glutathione peroxidase 1	1.56778e-10	13.1109	13.1503	12.1647	12.8077	13.4115	13.1021	12.7667	12.6411	13.5267	13.1527	13.3265	12.742	12.507	13.3055	13.298	12.8546	13.3833	12.6593	12.9875	13.0846	12.9125	13.0528	12.9174	12.5634	13.3882	13.0342	13.0938	13.0098	13.4526	13.4762	12.9192	12.9955
HECW2	HECT-type E3 ubiquitin transferase;E3 ubiquitin-protein ligase HECW2	1.92298e-09	12.4093	11.4495	11.9433	12.4712	13.0604	12.8075	12.0708	10.2267	12.5569	12.8098	12.9965	11.7088	11.8566	11.1967	13.1409	13.2691	12.3069	12.1872	10.6854	13.4378	13.1473	12.5949	12.3256	11.7563	13.4225	12.9175	12.4028	11.5914	11.7026	13.1447	13.1423	12.4947
RPL5	60S ribosomal protein L5 (Fragment);60S ribosomal protein L5	2.06957e-08	14.0484	14.261	13.9152	13.4801	13.8509	13.9403	13.9851	13.4512	13.6413	13.3238	13.078	14.3388	14.2714	14.0215	14.0901	13.7842	13.9077	14.2177	13.8859	13.8443	13.6341	13.8236	13.7762	14.0393	13.3975	13.8731	14.0846	14.4927	14.0923	13.8602	13.907	13.8023
DTD1	D-aminoacyl-tRNA deacylase;D-aminoacyl-tRNA deacylase;D-aminoacyl-tRNA deacylase 1	1.34375e-06	13.845	13.0031	13.4431	13.516	14.5841	14.1189	13.4271	12.6152	15.3758	13.6503	13.6713	13.937	12.9571	13.9605	15.0709	14.7276	14.1928	13.8883	13.4965	14.6533	14.4774	11.778	14.083	13.1335	15.199	14.3488	14.0315	13.5958	11.5249	15.2834	14.3647	12.1204
SUCLA2	Succinate--CoA ligase [ADP-forming] subunit beta, mitochondrial;Succinate--CoA ligase [ADP-forming] subunit beta, mitochondrial;Succinate--CoA ligase [ADP-forming] subunit beta, mitochondrial	4.0238e-07	14.5159	14.9125	14.9841	14.3508	14.3204	14.3626	14.5841	15.6184	14.6197	14.5134	14.7432	14.9119	14.776	15.2695	14.6343	14.4729	14.6217	14.8938	15.1212	14.2423	14.3655	14.4926	14.8196	14.6711	14.4718	14.318	14.6904	14.8165	15.3037	14.3391	14.3653	14.7142
RPL15	Ribosomal protein L15 (Fragment)	8.17389e-07	14.1677	12.4312	12.919	12.9528	12.7962	13.3984	13.3302	11.5093	14.4963	12.1333	11.5941	12.8948	14.0621	11.4116	13.9462	13.4075	13.4392	13.6155	11.99	12.7111	13.1086	10.116	14.5519	12.8334	13.5385	12.4863	13.9968	12.5658	12.2475	13.789	13.5146	11.14
ACTB	Actin, cytoplasmic 1 (Fragment)	8.63873e-07	13.0647	15.2358	15.3531	15.491	15.1611	16.0132	14.2897	14.2041	12.9011	15.624	17.5972	15.6623	14.227	16.4106	13.7528	14.8045	16.4501	15.5879	16.1656	15.9155	15.5231	16.9559	12.5992	15.8444	13.6922	16.8282	15.0901	16.2626	15.6924	15.9798	16.0884	15.825
HBA2	Hemoglobin subunit alpha (Fragment);Alpha-globin;Hemoglobin subunit alpha	1.10491e-06	12.4455	13.1557	11.3614	12.4101	11.2686	10.6375	11.0347	13.881	10.2409	10.3852	14.5163	12.412	11.2941	12.1968	12.0215	11.5312	11.8993	12.02	13.8155	9.82317	10.9092	12.3051	11.1185	13.1736	8.0436	11.5764	11.4169	12.8398	11.4469	10.4458	10.5634	12.1938
HBB	Hemoglobin subunit beta;Hemoglobin subunit beta (Fragment);Hemoglobin subunit beta	1.95428e-06	10.97	NaN	10.8535	8.85485	NaN	9.91777	9.52777	10.7395	8.93211	9.89797	NaN	10.7211	NaN	9.33732	11.0713	8.96848	8.14942	9.23346	NaN	NaN	6.15629	NaN	10.1927	10.9969	NaN	NaN	8.41407	NaN	NaN	8.52263	9.11038	NaN
PPFIA1	Liprin-alpha-1 (Fragment);Liprin-alpha-1	2.30489e-11	11.0589	9.69594	9.05606	10.6932	11.5584	11.224	10.8578	9.08745	11.2964	11.5208	11.2804	10.7795	9.99733	10.2713	12.1955	12.3132	10.6147	10.1472	6.5362	12.1266	11.6119	10.2764	11.4937	9.9786	12.3832	11.4279	11.1347	12.276	10.7165	12.0887	11.3956	10.4341
IQSEC1	IQ motif and SEC7 domain-containing protein 1	1.61936e-12	11.4939	11.1908	11.3282	12.4876	12.3008	12.4471	11.3642	11.1492	11.8539	12.4047	11.1336	10.9026	11.6054	10.981	12.5201	12.6477	11.6024	11.2757	10.6877	12.5491	12.6554	11.9635	11.6616	10.8512	12.8138	12.1648	11.7973	11.3922	10.7938	12.4802	12.2493	11.8001
RPS14	40S ribosomal protein S14 (Fragment);40S ribosomal protein S14	9.51933e-07	14.8869	15.4005	14.4307	14.5238	14.9065	15.385	14.3659	15.0929	15.0242	14.7281	12.6944	15.2691	15.3126	15.6247	14.9173	15.1351	15.4021	14.1384	15.3028	14.9553	14.9077	15.3151	14.8975	15.0999	15.0193	15.0818	15.3403	15.6306	15.4765	15.1923	14.0615	15.0602
RPS24	40S ribosomal protein S24	2.46295e-06	13.2277	13.7864	13.5599	12.3814	13.9693	14.0714	13.2144	12.7933	13.6398	13.1358	10.0703	13.8538	14.2371	13.4533	13.8628	14.0724	13.9359	13.361	12.1491	13.6926	13.6661	13.6291	13.3765	13.7864	13.449	13.8162	14.1414	13.1474	13.512	14.0997	12.9079	13.2853
RBBP6	E3 ubiquitin-protein ligase RBBP6 (Fragment);E3 ubiquitin-protein ligase RBBP6	1.68891e-06	10.1594	8.7163	NaN	NaN	9.22007	7.46023	10.0835	NaN	8.64725	7.31848	NaN	9.7038	9.05319	NaN	7.07987	8.68614	10.1023	8.71077	NaN	8.76577	NaN	NaN	10.0807	NaN	8.36203	7.29654	9.74959	7.98974	NaN	NaN	8.47142	NaN
PFKM	ATP-dependent 6-phosphofructokinase;ATP-dependent 6-phosphofructokinase, muscle type	4.74365e-10	14.4957	14.8844	14.4205	15.5976	15.9852	15.99	15.3553	13.9761	15.9326	16.0464	14.2551	15.1547	14.9487	14.4999	15.8479	16.1423	15.517	14.7309	14.8261	15.781	16.2426	15.2884	14.986	15.0703	15.9164	15.9435	15.3405	14.7035	14.2672	16.2146	16.1228	15.2487
BRAF	Non-specific serine/threonine protein kinase;Non-specific serine/threonine protein kinase;Non-specific serine/threonine protein kinase;Serine/threonine-protein kinase B-raf	2.6844e-09	12.0291	11.7455	11.3678	12.6425	12.7627	12.4515	11.7492	11.1198	11.1724	12.4279	12.1949	11.5517	11.7044	11.6883	12.8426	12.5391	12.2716	12.1131	11.0944	12.6816	12.5871	12.6358	12.2025	11.5982	12.8307	12.6305	11.8148	12.0841	12.1405	12.7802	12.6666	12.5887
TPP1	Tripeptidyl-peptidase 1	4.99355e-09	12.5758	12.0723	12.765	11.0367	12.0459	12.0463	13.3254	13.0968	12.265	12.0275	NaN	13.3524	13.1198	11.0163	13.138	12.9051	12.6836	12.9033	10.7917	12.473	12.2117	11.4271	13.5158	13.027	13.1349	12.1949	13.511	11.3042	12.4015	13.1831	12.145	9.12162
HSD17B4	Peroxisomal multifunctional enzyme type 2	1.12696e-13	14.1294	14.0558	14.4853	13.434	13.471	13.8552	13.9549	14.7463	13.6021	13.632	14.2454	14.0981	14.0735	14.2054	13.4887	13.6963	13.7515	14.1212	14.5437	13.3929	13.733	13.836	13.9913	14.2075	13.378	13.6775	14.0804	14.0522	14.0186	13.7464	13.646	13.3372
CSNK2A1	Casein kinase II subunit alpha	4.84919e-10	14.2222	14.5533	14.1292	14.2463	14.616	14.4188	14.2572	13.7858	14.9181	14.3261	15.2499	14.2384	14.0344	14.4377	14.779	14.6401	14.5377	14.0496	14.0937	14.6391	14.572	14.2734	14.2832	14.1004	14.7269	14.6257	14.4048	14.0948	14.222	14.8996	14.5936	14.5289
SAP130	Histone deacetylase complex subunit SAP130	2.49169e-07	10.4814	9.10356	10.3676	8.91748	8.51171	7.62004	10.7413	10.1396	8.20526	7.41286	NaN	10.346	6.56424	NaN	8.02212	8.66305	8.68221	9.09509	NaN	8.48245	9.88103	8.59323	10.2204	10.6624	8.4675	NaN	10.3828	9.5514	NaN	9.20697	8.16286	8.37865
;VPS33B	Uncharacterized protein;Vacuolar protein sorting-associated protein 33B	4.11599e-09	11.4974	11.1245	10.6878	11.4742	11.9934	12.0245	11.5123	11.4019	12.341	11.8718	11.2573	11.0263	10.7812	10.8193	12.3014	12.1179	11.9835	11.2027	11.2039	12.2775	12.065	11.5675	11.8313	11.2722	12.4498	12.1007	11.7048	10.7122	10.9273	12.5809	12.1548	11.6234
GLUL	Glutamine synthetase	7.82128e-08	9.52462	NaN	NaN	9.90692	11.0476	9.39228	9.85635	NaN	6.67057	9.69537	10.6942	9.731	8.11622	NaN	12.0959	9.72385	9.75306	9.80026	NaN	11.4277	10.7934	10.4586	10.5606	8.61891	10.2537	10.6415	10.1194	9.4971	2.32563	11.3098	10.476	9.64918
VPS45	Vacuolar protein sorting-associated protein 45	5.26013e-09	11.9247	10.9123	10.9247	11.9364	12.1168	11.6619	11.6635	10.6759	12.3476	12.1693	10.9698	11.8413	11.3232	10.7476	12.5205	12.4723	12.0343	11.6655	6.38894	12.5323	12.0796	11.5053	12.4985	11.3259	12.4817	12.1348	12.042	8.93844	11.0347	12.519	11.957	11.3566
ACTB	Actin, cytoplasmic 1 (Fragment)	3.27145e-05	NaN	NaN	NaN	NaN	9.50044	7.98552	NaN	NaN	6.90129	NaN	NaN	NaN	NaN	NaN	NaN	10.778	NaN	NaN	NaN	9.2296	10.8288	NaN	NaN	NaN	8.33271	7.97454	NaN	NaN	NaN	11.4279	NaN	NaN
CHN2	Beta-chimaerin	2.49489e-07	NaN	NaN	NaN	6.53856	9.37213	9.5273	8.12384	NaN	10.0272	9.05682	NaN	NaN	NaN	NaN	10.0185	10.6307	8.42736	NaN	NaN	9.61861	9.68564	NaN	9.21469	NaN	9.84567	10.0529	8.89197	NaN	NaN	9.31328	8.75559	NaN
GCLC	Glutamate--cysteine ligase (Fragment);Glutamate--cysteine ligase;Glutamate--cysteine ligase catalytic subunit	3.16812e-07	11.0279	10.4206	9.75177	12.0167	11.6568	11.7775	10.69	NaN	11.6361	11.8445	10.8567	11.4754	9.93786	10.4612	11.9496	11.6789	11.8478	10.8164	11.7863	11.9593	12.0063	11.8875	10.9016	10.0222	11.9574	11.6752	10.916	10.172	9.87501	11.8141	11.848	11.4561
RPL15	Ribosomal protein L15 (Fragment);Ribosomal protein L15 (Fragment);Ribosomal protein L15 (Fragment);60S ribosomal protein L15	2.37985e-07	7.89442	NaN	NaN	8.5701	14.251	12.8035	11.4209	NaN	12.4074	11.3182	NaN	11.4323	10.4567	1.10637	11.3229	14.8674	13.166	7.98137	NaN	11.748	14.6	7.28701	12.9688	8.64378	12.1132	13.8126	11.3828	NaN	NaN	13.0044	13.8771	NaN
RIPOR2	Rho family-interacting cell polarization regulator 2	2.16963e-06	9.96792	NaN	NaN	12.5335	10.4971	9.38559	6.92549	NaN	7.43101	10.2913	9.79909	10.915	7.13744	NaN	12.5012	10.5983	10.3832	11.0929	NaN	8.38453	9.22587	9.58956	8.55128	9.89691	9.44559	9.68774	11.3156	NaN	8.64924	11.7449	10.689	10.2349
TBCEL-TECTA	TBCEL-TECTA readthrough (Fragment);Tubulin-specific chaperone cofactor E-like protein	4.72076e-06	9.97129	8.54181	10.1841	11.8003	10.7394	11.3033	10.9911	NaN	9.32729	11.1389	NaN	10.2577	10.0384	NaN	8.57013	11.0893	10.3442	10.7976	NaN	9.63322	11.1639	10.88	6.01879	10.1777	9.89822	11.079	9.81856	10.8165	NaN	11.0252	11.2883	NaN
SEC23B	Protein transport protein SEC23;Protein transport protein Sec23B	8.7671e-08	11.2245	10.5606	10.8925	10.8463	12.4706	11.6703	11.7613	11.0506	11.3729	11.2966	12.0952	11.8972	11.5237	11.4256	10.8833	12.2236	11.7995	10.8814	10.0387	11.8342	11.8266	11.6029	11.5169	12.0629	11.4016	12.428	11.9778	11.6041	10.0949	12.2744	11.6646	11.3225
PANK2	Pantothenate kinase 2, mitochondrial;Pantothenate kinase 2, mitochondrial;Pantothenate kinase 2, mitochondrial	6.41226e-07	NaN	NaN	NaN	6.82381	9.33519	8.38198	7.74024	NaN	9.34855	6.94081	NaN	NaN	7.16738	NaN	7.52987	9.054	7.47218	NaN	NaN	8.52338	9.36313	7.05186	8.19196	7.56582	8.74957	9.24674	7.60165	NaN	NaN	8.9135	7.83087	NaN
CASK	Peripheral plasma membrane protein CASK	5.31554e-15	12.8596	12.512	12.704	13.7707	13.6299	13.6336	12.7016	12.4737	13.7636	13.8149	13.6866	12.5936	12.5443	12.4648	13.7863	13.9825	13.5381	12.592	11.3387	13.8976	14.0292	13.5552	12.9299	12.4778	13.9127	13.6217	13.0443	12.6232	12.8127	13.8543	13.8439	13.2407
ARHGEF7	Rho guanine nucleotide exchange factor 7	2.03489e-09	11.5392	10.9751	10.3425	11.81	12.1892	11.5345	11.7498	10.7501	11.3175	11.9701	10.223	11.7714	10.7906	10.7988	11.7656	11.945	11.6278	10.9644	NaN	12.1945	11.9015	11.343	11.1215	9.86227	12.2219	12.1016	11.5798	10.7009	10.5188	12.2401	11.8568	11.586
EEF1A2	Elongation factor 1-alpha;Elongation factor 1-alpha 2	9.89289e-08	NaN	NaN	7.76189	10.9151	12.0662	11.1402	11.5544	NaN	13.121	12.1124	5.37368	8.69974	9.78695	NaN	11.4232	12.9589	11.7631	10.2019	NaN	12.6524	12.6256	10.9349	11.2612	10.9957	13.4675	11.9184	10.9701	NaN	NaN	13.558	12.03	11.7498
GPI	Glucose-6-phosphate isomerase	4.30864e-13	14.237	14.2455	14.2887	15.3371	15.7094	15.7064	15.0602	14.028	15.9524	15.723	15.1783	14.8328	14.5764	14.5476	15.8709	15.9127	15.6338	14.6567	13.998	15.6529	15.8924	15.3505	14.9468	14.5783	15.9283	15.6033	14.959	14.7325	14.5345	16.0506	15.6746	15.0921
CLPB	Caseinolytic peptidase B protein homolog	7.28447e-08	11.7525	11.3417	11.7501	11.71	11.1615	11.1777	11.9104	11.606	11.582	11.101	10.049	11.9099	11.4401	11.7579	11.5637	11.1841	11.4016	11.578	11.1727	11.3802	11.3183	11.0452	11.7605	11.1699	11.3566	11.2519	11.4478	11.5461	11.7031	11.2992	11.0149	11.2319
ARSB	Arylsulfatase B	6.26156e-10	12.3695	12.5247	11.7714	10.8435	11.4224	10.9956	9.87821	10.21	11.051	11.0092	11.6895	12.3096	11.6343	11.6104	11.465	10.6212	10.6272	11.8173	12.3038	11.7353	10.8006	10.2821	11.7574	11.8396	11.5868	11.1693	11.7349	12.318	12.3706	11.7974	10.8249	10.2976
NDUFA6	NADH dehydrogenase [ubiquinone] 1 alpha subcomplex subunit 6	2.83809e-07	14.112	13.8493	13.7096	13.8022	13.5288	13.4843	13.1895	15.0303	14.1225	13.2337	13.9966	14.093	13.4033	14.6539	13.94	13.6528	13.4773	13.9533	14.6208	13.7475	13.4505	13.42	13.9671	13.2543	14.0354	12.7501	14.0974	13.7386	14.2574	14.2533	12.658	14.1008
ARHGEF10L	Rho guanine nucleotide exchange factor 10-like protein (Fragment);Rho guanine nucleotide exchange factor 10-like protein;Rho guanine nucleotide exchange factor 10-like protein	1.17545e-08	9.74233	8.52363	NaN	10.1738	10.2732	9.5541	9.6461	NaN	9.81858	10.0233	8.96869	7.49453	8.86655	NaN	10.0708	10.1064	8.91146	8.38443	NaN	10.0308	9.91446	9.16149	9.54881	8.74802	10.3351	9.60102	9.37485	NaN	2.12232	9.64724	9.92908	NaN
DENND10	DENN domain-containing protein 10;Putative DENN domain-containing protein 10 B;DENN domain-containing protein 10	8.89808e-07	11.2855	10.9213	NaN	11.1026	11.072	11.0763	10.9992	NaN	11.5169	10.2401	NaN	9.93316	10.544	NaN	11.2445	11.2884	10.3249	10.5156	NaN	11.262	11.0661	10.4073	11.0235	7.7453	11.5622	11.0663	10.7072	NaN	NaN	11.0387	11.0261	10.3258
HDAC8	Histone deacetylase;Histone deacetylase;Histone deacetylase (Fragment);Histone deacetylase 8 (Fragment);Histone deacetylase;Histone deacetylase 8;Histone deacetylase;Histone deacetylase 8;Histone deacetylase;Histone deacetylase 8;Histone deacetylase;Histone deacetylase;Histone deacetylase (Fragment);Histone deacetylase 8;Histone deacetylase (Fragment);Histone deacetylase 8;Histone deacetylase;His…	9.94949e-06	NaN	NaN	9.26833	7.44863	8.93448	8.79824	9.7698	NaN	NaN	8.18267	NaN	9.88286	NaN	NaN	NaN	9.55821	NaN	8.70691	NaN	NaN	NaN	NaN	6.97032	9.42123	NaN	9.10187	9.35567	NaN	NaN	9.67301	NaN	NaN
INPP5F	Phosphatidylinositide phosphatase SAC2	4.21744e-08	13.6185	13.1943	13.0244	13.7123	14.1409	13.9383	13.7457	12.6596	13.9055	13.8341	13.3321	13.5944	13.0591	12.8896	14.2071	14.2756	13.5054	13.4261	12.569	14.2398	14.1284	13.7703	13.3912	13.2707	14.1607	13.8076	13.5791	13.2307	12.9395	14.1007	14.1046	13.6134
IMPDH1	Inosine-5'-monophosphate dehydrogenase (Fragment);Inosine-5'-monophosphate dehydrogenase;Inosine-5'-monophosphate dehydrogenase 1	1.30188e-07	11.0708	11.2911	10.8986	11.9983	11.7736	11.4304	10.7714	NaN	10.8729	11.4997	12.1172	11.8433	10.678	11.5049	11.3742	11.6568	11.4611	11.2338	NaN	11.6152	11.8596	11.8541	11.4955	11.2105	11.794	11.9412	11.0428	10.8735	11.1276	11.6371	11.9186	11.4649
CDC73	Parafibromin	1.92263e-07	13.2254	12.8712	12.5747	12.4293	11.9474	11.7278	13.384	12.6718	12.1247	11.4218	11.3432	13.31	12.9717	12.3196	12.0663	12.3148	12.0849	13.2379	12.9829	11.8653	11.8067	11.6799	12.9717	12.4586	11.9929	11.9595	12.9731	12.3845	12.5031	12.5045	11.8071	11.4198
HMBS	Hydroxymethylbilane synthase;Hydroxymethylbilane synthase;Hydroxymethylbilane synthase;Porphobilinogen deaminase	8.93323e-09	11.7771	11.8123	10.9613	12.7291	11.2019	11.0358	11.6482	10.4821	12.163	10.9974	11.5935	11.9643	11.3213	11.0945	11.6093	11.4083	11.3808	11.878	10.8931	11.7158	10.9047	11.2883	11.7813	11.1244	11.6644	11.3024	11.7664	11.296	11.0184	12.1716	11.2169	11.3986
LMBRD1	Lysosomal cobalamin transport escort protein LMBD1;Lysosomal cobalamin transport escort protein LMBD1;Lysosomal cobalamin transport escort protein LMBD1;Lysosomal cobalamin transport escort protein LMBD1 (Fragment);Lysosomal cobalamin transport escort protein LMBD1;Lysosomal cobalamin transport escort protein LMBD1	2.01187e-06	7.72013	NaN	NaN	6.09195	NaN	NaN	9.86342	NaN	7.62722	NaN	NaN	NaN	NaN	NaN	7.46664	9.15147	8.73849	7.48045	NaN	9.07792	NaN	NaN	8.69481	NaN	8.93472	NaN	9.31189	NaN	NaN	9.54197	6.33372	NaN
SSR1	Translocon-associated protein subunit alpha	3.39594e-07	14.9064	13.3467	14.3733	13.296	13.1588	12.9799	14.4265	14.953	14.1404	12.7942	13.7929	14.5354	14.0577	14.3052	13.828	13.346	13.4006	14.3374	14.983	13.3312	13.1735	12.5537	14.5034	14.2009	13.7744	12.9508	14.5038	14.6735	14.2918	13.9502	13.0968	13.1399
SNPH	Syntaphilin	1.82397e-06	NaN	NaN	NaN	6.93045	NaN	7.66669	6.46669	NaN	6.27668	NaN	NaN	NaN	NaN	NaN	8.15975	9.05952	8.08973	NaN	NaN	6.92136	7.41361	NaN	6.11959	NaN	8.63184	7.32766	NaN	NaN	NaN	8.03556	6.5354	NaN
TTC27	Tetratricopeptide repeat protein 27	4.46051e-07	NaN	NaN	NaN	11.4669	11.0488	11.1915	12.1453	NaN	8.77521	10.9198	NaN	8.143	8.63976	NaN	8.10776	11.3376	11.5497	NaN	NaN	9.63608	10.4253	11.7468	8.27934	9.527	9.53151	NaN	12.3954	8.98215	NaN	9.34949	11.6136	NaN
DLG4	Disks large homolog 4;Disks large homolog 4;Discs, large homolog 4 (Drosophila), isoform CRA_b;DLG4 protein;Disks large homolog 4	3.67324e-10	10.2756	10.0252	10.1644	9.99603	11.5565	11.4121	10.3653	10.4682	10.7759	11.5858	9.89734	10.424	10.6764	9.40327	11.7003	11.8946	11.2095	10.8619	NaN	11.9256	11.8658	10.6723	11.0467	10.5146	11.977	11.4269	11.1508	9.65025	8.66114	11.8292	11.5946	11.0231
PPM1B	Protein-serine/threonine phosphatase;Protein-serine/threonine phosphatase (Fragment);Protein phosphatase 1B	5.02713e-09	12.0031	11.7675	11.4654	12.5767	13.3186	13.1299	11.8345	10.3046	13.5648	13.2448	13.3747	12.4325	12.3292	11.9438	13.4268	13.4131	13.054	12.4886	11.13	13.4524	13.4058	13.2334	12.5259	12.065	13.3937	13.4126	12.6892	11.1798	12.2392	13.4369	13.3952	13.002
KDM5B	[Histone H3]-trimethyl-L-lysine(4) demethylase;[Histone H3]-trimethyl-L-lysine(4) demethylase;[Histone H3]-trimethyl-L-lysine(4) demethylase;[Histone H3]-trimethyl-L-lysine(4) demethylase;Lysine-specific demethylase 5B	5.34469e-07	11.6084	11.0403	11.21	8.3747	9.48415	9.27792	11.4478	9.97903	9.7854	9.62672	8.79991	10.9785	11.4244	9.70489	10.2294	10.4963	9.53441	11.3333	11.5729	10.2533	10.0966	9.78375	11.3312	10.9014	10.6226	9.62482	11.2336	10.5581	10.3622	10.1974	9.86752	8.29328
ABLIM1	Actin-binding LIM protein 1;Actin-binding LIM protein 1 (Fragment);Actin-binding LIM protein 1 (Fragment);Actin-binding LIM protein 1;Actin-binding LIM protein 1	8.84553e-10	9.37154	9.23356	9.19453	9.51917	10.3807	10.4346	7.89128	NaN	9.56019	10.6963	9.46437	NaN	8.83526	8.57012	9.95076	10.1937	9.83657	8.98384	NaN	7.41142	9.9083	10.8828	8.20689	NaN	9.85138	9.93417	8.91792	9.10308	NaN	9.38476	9.93548	9.36189
SSH2	Protein-serine/threonine phosphatase;Protein-serine/threonine phosphatase;Protein phosphatase Slingshot homolog 2	2.97741e-07	NaN	NaN	NaN	7.75361	5.89905	8.78857	7.72708	NaN	9.2335	6.69706	NaN	NaN	5.14507	NaN	9.32092	9.96214	8.14016	NaN	NaN	7.49392	9.47285	7.06584	5.91662	8.35131	10.0349	8.64394	8.47373	NaN	NaN	9.67428	8.5226	NaN
AP5Z1	AP-5 complex subunit zeta-1 (Fragment);AP-5 complex subunit zeta-1	1.16217e-05	NaN	NaN	NaN	NaN	NaN	7.38136	NaN	NaN	8.26069	NaN	NaN	NaN	NaN	NaN	7.91957	8.31826	NaN	NaN	NaN	7.69181	6.93275	NaN	7.96868	NaN	7.40885	NaN	NaN	NaN	NaN	8.12713	NaN	NaN
ALG11	GDP-Man:Man(3)GlcNAc(2)-PP-Dol alpha-1,2-mannosyltransferase;GDP-Man:Man(3)GlcNAc(2)-PP-Dol alpha-1,2-mannosyltransferase;GDP-Man:Man(3)GlcNAc(2)-PP-Dol alpha-1,2-mannosyltransferase	4.05841e-06	9.58054	10.4562	9.59259	11.5129	10.3667	10.5191	11.0752	NaN	6.97792	10.5119	11.5406	11.006	10.1407	10.0628	11.5879	10.7248	10.5709	10.5458	NaN	10.9426	10.7996	10.7033	10.437	9.94867	10.9338	10.2054	10.355	10.1845	11.1289	10.6614	10.6961	10.3779
IDE	Insulin-degrading enzyme	1.16958e-07	11.7822	11.9755	11.6606	12.724	12.9767	12.8819	12.2603	11.2279	12.5017	12.6571	14.3377	11.7435	11.5248	11.5408	12.8583	12.7727	12.5774	11.7295	10.9537	12.8625	12.8132	12.6158	12.0826	11.8583	12.6243	13.1	12.1635	11.5734	11.652	12.7235	12.6678	12.5165
NOP9	Nucleolar protein 9 (Fragment);Nucleolar protein 9	8.02499e-07	NaN	NaN	NaN	NaN	6.16685	8.12047	9.49563	NaN	8.55561	7.78029	NaN	9.87226	9.6039	NaN	8.1523	8.6016	6.1188	9.57534	NaN	8.18845	7.5586	NaN	10.1292	9.1922	8.73082	6.30239	10.0584	NaN	NaN	8.87303	8.37669	NaN
CAAP1	Caspase activity and apoptosis inhibitor 1	2.92757e-07	9.38498	9.50669	8.82548	NaN	8.21652	7.43274	8.73515	NaN	7.66185	7.19201	NaN	9.01967	9.74175	NaN	8.40721	8.5602	6.97187	9.41337	9.98779	8.69233	7.70882	NaN	9.10161	8.53695	8.41855	7.88114	9.60056	NaN	8.49145	8.92796	8.51595	8.27857
LMTK3	Serine/threonine-protein kinase LMTK3	2.41698e-06	NaN	NaN	NaN	8.43787	7.73057	7.36803	8.45306	NaN	8.51787	7.92275	NaN	NaN	7.05013	NaN	8.32538	8.90468	8.03539	7.579	NaN	8.35427	8.55134	7.25771	9.53982	7.60422	8.85342	7.39813	8.02197	NaN	NaN	6.72085	7.29235	NaN
ANKS1A	Ankyrin repeat and SAM domain-containing protein 1A	1.49061e-07	9.8547	11.0069	11.2708	11.3829	12.2487	12.1443	10.288	9.4429	9.84913	11.989	7.91976	10.6947	10.97	9.92727	12.0665	12.2865	11.1884	10.5371	11.0005	12.6193	12.3412	11.6272	11.5291	10.8765	12.273	12.1676	11.4736	10.5554	10.1339	12.1989	12.2832	11.2247
DDX10	RNA helicase;RNA helicase;RNA helicase;RNA helicase;Probable ATP-dependent RNA helicase DDX10	1.73555e-08	10.3303	9.45255	NaN	NaN	7.59464	8.48469	9.67494	NaN	7.24308	NaN	NaN	8.67913	10.3434	NaN	8.4913	9.10861	7.58249	8.54376	NaN	8.90513	8.69572	NaN	10.2213	9.59653	9.11739	7.67132	9.35366	NaN	NaN	8.99461	NaN	NaN
ICA1	Islet cell autoantigen 1;Islet cell autoantigen 1 (Fragment);Islet cell autoantigen 1;Islet cell autoantigen 1;Islet cell autoantigen 1;Islet cell autoantigen 1	6.33591e-06	NaN	NaN	NaN	7.09404	NaN	8.67963	7.21054	NaN	9.48845	NaN	NaN	NaN	NaN	NaN	7.95889	9.1987	6.70144	NaN	NaN	8.85015	8.70498	NaN	9.16929	NaN	9.43237	7.74679	NaN	NaN	8.22768	9.5712	9.36626	NaN
VKORC1L1	Vitamin-K-epoxide reductase (warfarin-sensitive);Vitamin K epoxide reductase complex subunit 1-like protein 1	1.36672e-07	12.3199	10.2307	11.2542	9.57242	11.5637	12.0135	9.58883	NaN	12.2047	11.6348	NaN	11.3851	12.2027	10.473	10.2498	11.8702	10.1432	11.3303	NaN	9.08166	11.4659	11.7852	12.0568	11.0395	12.4368	11.5436	12.2991	NaN	NaN	12.4611	11.25	10.4189
LRRC57	Uncharacterized protein;Leucine-rich repeat-containing protein 57	5.51906e-10	11.8006	11.4274	10.4871	13.1563	12.4238	11.6509	12.0704	10.6293	13.4005	11.6123	12.415	11.352	11.2645	11.1585	12.7951	12.4074	12.0873	11.6948	11.3113	12.8029	12.1562	11.9694	12.3148	10.5803	13.1832	11.8224	12.1728	10.6241	11.9773	12.9533	11.365	11.8097
ERI3	ERI1 exoribonuclease 3;ERI1 exoribonuclease 3 (Fragment);ERI1 exoribonuclease 3 (Fragment);ERI1 exoribonuclease 3 (Fragment);ERI1 exoribonuclease 3	5.07502e-06	13.1559	12.7509	11.8787	12.9977	12.8036	12.7394	12.7461	11.2074	13.2955	12.4439	12.672	12.9149	12.8538	12.6697	12.9839	12.3156	12.8856	13.13	11.3681	12.9764	12.6366	12.5432	13.1244	12.7838	13.0285	12.5377	12.9613	12.7899	12.7493	13.0849	12.5086	12.9923
KIF1A	Kinesin-like protein KIF1A	2.46459e-10	13.154	12.5797	12.9752	13.8134	13.9042	13.9279	13.3809	11.942	13.5345	14.0179	12.8285	12.7148	13.0365	12.1262	14.049	13.8973	13.3401	12.7256	12.7762	13.9743	14.0575	13.863	13.4125	13.0886	13.9705	13.8128	13.256	13.0972	12.9803	13.7384	14.1314	13.7203
WDR37	WD repeat-containing protein 37	1.13382e-08	11.8892	11.5553	10.6928	11.691	12.1074	11.3595	11.4187	NaN	12.5708	12.2363	11.9563	10.8627	11.1998	11.6627	12.5578	12.0621	12.2477	11.7847	10.7313	12.1998	12.164	11.9059	11.8272	10.9656	12.4495	12.1097	11.6787	10.8789	11.6063	12.5318	12.1765	11.8328
CLIP1	CAP-Gly domain-containing linker protein 1 (Fragment)	4.07245e-05	NaN	NaN	NaN	NaN	3.48938	NaN	6.17761	NaN	6.67087	NaN	NaN	NaN	NaN	NaN	8.9648	4.61879	NaN	NaN	NaN	8.44758	6.35994	NaN	NaN	8.36634	6.69139	6.7503	NaN	NaN	NaN	6.31723	NaN	NaN
AGK	Acylglycerol kinase, mitochondrial;Acylglycerol kinase, mitochondrial;Acylglycerol kinase, mitochondrial	4.81794e-09	13.4701	13.9143	12.8803	12.9915	13.384	13.168	13.6736	13.6787	13.6904	12.8958	13.6064	13.3808	13.5438	13.4216	13.1931	13.5335	12.8915	13.4283	13.9706	13.4932	13.5044	12.398	13.6766	13.1858	13.2824	13.2843	13.5688	13.7478	13.9984	13.8802	13.1021	12.9339
DAB2IP	Disabled homolog 2-interacting protein	9.80216e-08	11.2335	11.2234	9.71252	11.4795	11.6669	11.8124	11.3476	1.94037	11.7338	11.9721	11.0054	9.36935	10.0037	NaN	10.9813	11.7013	11.3083	10.483	NaN	12.0074	11.7672	11.2038	11.7791	10.3389	12.3698	11.5848	11.3064	10.5184	9.44616	12.3435	11.9749	11.0965
HNRNPL	Heterogeneous nuclear ribonucleoprotein L (Fragment)	5.49507e-07	13.1318	12.4778	13.4128	11.9006	12.0926	12.5363	13.4372	11.8831	12.765	12.1841	NaN	13.0883	13.2122	12.6026	12.6651	12.6422	12.1933	13.4071	12.7284	12.7045	12.3759	11.7937	13.5801	13.2535	12.5553	12.4035	13.3603	13.1321	10.8436	12.9769	12.272	11.5418
RBFOX3	RNA-binding protein fox-1 homolog 3 (Fragment);RNA binding protein fox-1 homolog 3;RNA binding protein fox-1 homolog 3;RNA binding protein fox-1 homolog 3	1.1675e-06	8.54448	NaN	8.98385	NaN	NaN	9.46476	10.6698	10.9304	9.89386	9.67303	NaN	9.92643	8.38224	9.58016	8.29406	8.65247	8.83908	8.82468	NaN	9.41066	10.3217	8.1069	10.0445	NaN	9.72168	9.15112	10.1455	NaN	NaN	10.6184	8.36553	8.92814
FARS2	Phenylalanine--tRNA ligase;Phenylalanine--tRNA ligase, mitochondrial	5.70845e-07	11.42	10.9002	10.8503	9.9517	9.45618	8.75323	10.8151	9.67656	10.6911	8.9926	NaN	10.7775	10.7633	11.4109	10.0639	10.4297	10.4013	9.69078	11.2833	10.4352	9.26815	10.0456	10.839	10.9126	10.6877	10.0737	10.8553	11.4685	11.8044	10.5528	10.2527	10.6928
RAB12	Ras-related protein Rab-12	9.06302e-11	NaN	8.16918	NaN	9.70458	10.0737	9.6817	8.22766	NaN	10.1592	8.43296	NaN	10.1725	7.34758	NaN	9.77108	10.1264	9.69304	NaN	NaN	9.98218	10.4457	8.10518	9.32203	9.12376	10.3819	9.79893	8.9827	NaN	7.83885	10.4485	9.56848	7.9627
RPL29	60S ribosomal protein L29	3.09465e-07	13.7922	13.4375	13.2925	10.9182	12.8027	13.6027	13.587	11.9201	14.7123	11.4241	13.3977	13.2853	13.9482	11.9213	14.3588	13.9901	13.7676	13.4695	11.868	14.4485	12.945	12.5514	14.4933	12.6542	14.6428	13.8249	14.6176	12.0342	12.914	14.6025	13.4826	12.3745
KMT2A	Histone-lysine N-methyltransferase 2A (Fragment);Histone-lysine N-methyltransferase 2A (Fragment);Histone-lysine N-methyltransferase 2A (Fragment);Histone-lysine N-methyltransferase;Histone-lysine N-methyltransferase 2A (Fragment);Histone-lysine N-methyltransferase 2A	6.82333e-06	NaN	NaN	NaN	5.36541	9.31576	9.47101	9.7921	NaN	8.30639	7.79925	NaN	NaN	8.73877	NaN	9.75214	9.98788	7.53385	NaN	NaN	9.3557	9.64779	NaN	9.04431	NaN	8.87346	9.42794	10.0287	NaN	NaN	9.22101	NaN	NaN
ABCD3	ATP-binding cassette sub-family D member 3	5.84257e-10	13.3997	11.8061	11.6421	8.02684	7.03577	7.52554	8.98629	15.3036	10.1103	8.2625	9.59737	11.6999	9.9413	13.9978	9.6986	9.17283	9.0618	11.7079	14.71	10.8217	8.21081	9.59088	10.2917	11.8576	10.8878	9.2334	10.8947	14.6725	9.84878	9.41301	8.71731	NaN
THRAP3	Thyroid hormone receptor-associated protein 3	1.86565e-09	14.711	14.246	14.6289	13.4714	13.3416	13.4722	14.5714	15.0394	13.5335	13.3896	10.9278	14.3205	14.5527	13.9944	13.8368	13.635	12.7399	14.7047	14.9052	13.6105	13.5422	12.9568	14.8993	14.647	13.7834	13.6256	14.6198	14.6078	13.457	13.7995	13.7068	12.8816
AMDHD2	N-acetylglucosamine-6-phosphate deacetylase	2.77481e-07	12.5781	13.5968	13.1049	13.3891	12.2046	12.8957	11.7331	NaN	11.9551	12.8346	12.8953	12.3298	11.0248	12.8888	12.5433	12.2723	12.5543	12.5508	NaN	13.015	11.9047	12.8646	12.5209	13.1266	13.2858	12.6788	12.9879	NaN	NaN	12.4867	13.0839	12.4522
GEMIN2	Gem-associated protein 2;Gem-associated protein 2;Gem-associated protein 2 (Fragment);Gem-associated protein 2	0.00337507	NaN	NaN	NaN	NaN	NaN	NaN	NaN	NaN	NaN	NaN	NaN	NaN	NaN	NaN	NaN	NaN	NaN	NaN	NaN	NaN	NaN	NaN	NaN	NaN	NaN	NaN	NaN	NaN	NaN	NaN	NaN	NaN
MCM4	DNA replication licensing factor MCM4	5.44008e-08	12.6929	12.432	11.058	11.6306	11.1927	10.8537	11.8389	11.1994	11.3155	10.4631	9.28745	12.4533	11.7159	11.3648	11.2765	10.8643	10.3818	12.4531	11.565	11.6784	10.5923	9.60522	12.3569	12.4975	11.4698	11.225	12.4528	11.9197	10.7283	12.1144	10.9125	10.7747
MDGA1	MAM domain-containing glycosylphosphatidylinositol anchor protein 1	6.88766e-08	12.8829	12.9211	13.4253	12.5097	13.1941	13.4167	10.6513	NaN	10.7761	13.9949	13.7051	12.7414	13.3136	14.0088	13.1402	14.0871	13.3047	12.2704	14.0549	13.258	14.0954	13.5194	12.2106	13.0764	12.7847	13.4586	12.0398	13.0674	12.6679	12.3954	13.5423	13.0014
STON2	Stonin-2	5.20787e-08	8.68012	NaN	8.26372	10.8847	10.6611	10.3834	9.75547	NaN	8.99543	9.17899	NaN	9.7145	8.65481	NaN	9.23214	9.97297	9.92698	10.5474	NaN	9.54708	9.79807	9.75825	7.98602	NaN	9.49605	9.13024	7.25265	NaN	NaN	9.58216	10.384	NaN
TMPRSS9	Transmembrane protease serine 9	1.87322e-06	13.1123	13.3187	10.9397	12.2668	12.6656	12.567	12.5169	13.2417	12.5161	12.1134	13.1164	12.9564	11.1286	12.6405	12.2844	12.4684	12.4377	12.9044	13.5997	12.4465	12.3929	12.2967	12.768	13.2396	12.5308	12.2892	12.3653	13.1078	13.3852	12.5535	12.3229	12.1904
EML1	Echinoderm microtubule-associated protein-like 1	3.39624e-09	11.0463	10.7578	10.8148	11.6453	12.2321	11.9263	11.1965	NaN	11.8336	12.3827	11.9397	11.5319	11.2534	10.884	12.2188	12.5308	11.9166	11.2227	10.3677	12.215	12.3938	11.9186	11.5006	10.6426	12.1507	12.0402	11.1153	10.2926	10.7551	12.0517	12.0278	11.7842
KTI12	Protein KTI12 homolog (Fragment);Protein KTI12 homolog	3.03236e-06	NaN	NaN	NaN	NaN	NaN	8.70884	NaN	NaN	9.18673	NaN	NaN	NaN	NaN	NaN	8.45969	9.19695	NaN	NaN	NaN	9.24109	8.79769	NaN	8.03854	NaN	8.51913	7.97132	7.46601	NaN	NaN	8.51095	8.68567	NaN
SNU13	Ribonucloprotein	2.1374e-07	14.2674	14.5984	14.6506	12.793	13.4408	13.8245	13.1277	13.8798	13.8312	13.1932	13.8344	14.405	14.1823	14.5524	13.4864	13.6041	13.9203	14.3417	14.2646	13.4045	13.1011	13.679	14.026	13.7491	13.4825	13.1116	14.265	13.9778	14.2692	13.5103	12.019	13.6559
EIF2B5	eIF-2B GDP-GTP exchange factor subunit epsilon;Translation initiation factor eIF-2B subunit epsilon	8.29513e-10	11.8064	12.1299	11.9291	12.4275	12.1984	11.8287	11.2763	11.5517	11.6579	12.1807	12.8523	11.421	11.7488	12.0091	12.2268	12.1007	12.2141	11.7126	11.5279	12.102	12.1134	11.9181	12.1281	11.8703	12.0992	12.397	11.5026	12.0586	12.0038	12.2771	12.1124	11.9553
HM13	Minor histocompatibility antigen H13	7.81505e-07	13.7711	14.3273	13.4641	15.062	13.9309	13.7551	13.4123	14.2832	13.7664	13.6052	14.8047	14.3501	13.6715	14.3255	13.9984	13.8685	13.8935	14.0594	14.3248	14.0832	13.9738	13.9434	13.7831	13.6691	13.8514	13.7055	14.1272	14.5133	14.6466	14.0942	13.9988	14.0343
BIRC6	Baculoviral IAP repeat-containing protein 6 (Fragment);Baculoviral IAP repeat-containing protein 6	3.88302e-07	9.78581	NaN	7.80629	9.8642	9.22322	9.05952	9.17687	NaN	9.7729	9.64961	NaN	8.38781	8.22026	11.581	9.93716	10.1133	9.06182	NaN	NaN	9.97662	10.1421	9.24007	8.88645	7.78951	10.3461	9.49733	8.52505	NaN	NaN	9.65685	9.79807	NaN
GLA	Alpha-galactosidase;Alpha-galactosidase;Alpha-galactosidase A	2.43583e-06	14.2151	14.0036	14.5055	11.534	13.0679	13.1192	14.0361	15.3299	13.7566	13.4279	14.1101	14.7723	14.1692	14.7295	13.8082	13.1421	13.4898	14.3733	15.6169	12.9867	13.2677	13.6624	14.896	14.2362	13.4394	13.1212	14.2254	14.1909	13.6214	13.6387	13.3541	12.711
MSTO1	Protein misato homolog 1	5.916e-06	8.40691	0.816945	9.03232	10.103	11.359	10.4143	9.40966	NaN	10.4487	10.2181	9.70779	NaN	9.54332	NaN	10.3605	10.9943	9.88902	9.50341	NaN	8.42144	10.6765	9.79891	9.92556	NaN	9.97411	10.8113	10.1625	NaN	NaN	11.0506	10.8855	9.48206
PDCD11	Programmed cell death 11, isoform CRA_a;Protein RRP5 homolog	5.58438e-07	11.087	10.5777	NaN	8.26472	NaN	8.95419	9.70473	10.377	7.32985	8.03622	NaN	10.6646	8.59941	NaN	7.61784	8.86767	NaN	10.9763	NaN	8.09073	8.97761	6.77888	10.2629	10.4499	8.92952	6.62409	10.3049	10.1632	NaN	8.24701	NaN	NaN
ARID1B	AT-rich interactive domain-containing protein 1B	1.93646e-09	12.8064	12.3575	13.0921	12.2027	11.7343	11.7326	12.9525	13.4135	11.9049	12.0295	11.3544	12.5683	13.1385	12.4084	12.0879	12.196	11.1264	12.5568	13.5857	12.1187	12.0905	11.3226	13.3203	12.6827	12.2204	12.0534	13.0522	12.7669	12.095	11.9172	12.1765	11.6739
TMEM132E	Transmembrane protein 132E	1.43724e-07	9.92423	8.12176	9.17279	9.58557	11.3245	11.1768	9.89517	NaN	9.51517	11.313	9.79965	8.95985	9.68678	NaN	10.8758	11.083	10.3382	11.0462	NaN	10.5117	10.9303	10.0216	9.50384	8.20697	11.2565	10.7804	10.0809	NaN	NaN	10.6104	10.9243	9.9069
MPRIP	Myosin phosphatase Rho-interacting protein	7.71605e-13	12.5415	12.0606	12.2806	13.3942	13.2886	13.2679	12.8644	11.8128	12.9868	13.452	12.4805	11.8032	12.4727	12.2389	13.3549	13.5751	12.7599	12.0497	12.1507	13.5262	13.4431	13.0281	12.8103	12.4947	13.6098	13.3668	12.8638	12.3605	12.0221	13.309	13.4131	12.9395
EEF1AKMT2	EEF1A lysine methyltransferase 2;Methyltranfer_dom domain-containing protein (Fragment)	7.13033e-06	NaN	NaN	NaN	NaN	NaN	NaN	NaN	NaN	NaN	NaN	NaN	NaN	NaN	NaN	NaN	NaN	NaN	NaN	NaN	NaN	NaN	NaN	NaN	NaN	NaN	NaN	NaN	NaN	NaN	0	NaN	NaN
MYADM	Myeloid-associated differentiation marker (Fragment);Myeloid-associated differentiation marker (Fragment);Myeloid-associated differentiation marker (Fragment);Myeloid-associated differentiation marker (Fragment);Myeloid-associated differentiation marker (Fragment);Myeloid-associated differentiation marker	3.4998e-07	13.9188	13.6969	13.4086	14.5615	14.546	14.505	13.7692	12.8316	13.8031	14.6919	13.9917	13.9853	13.0533	13.6096	14.4474	14.4364	14.6471	14.0511	13.658	14.4648	14.6477	14.6914	13.1457	13.6297	14.2737	14.682	13.7555	13.8192	13.2573	14.2791	14.2185	14.3613
DEK	Protein DEK;DEK oncogene (DNA binding), isoform CRA_b;Protein DEK	7.92157e-08	13.6443	13.8853	13.45	11.6264	12.5732	12.5491	13.668	13.5219	12.5658	11.6686	6.47224	14.0746	14.1883	13.1466	12.1417	13.171	12.0578	13.3431	13.5994	12.7953	12.6709	11.2511	13.318	14.1128	12.7076	12.5531	13.9963	13.6197	12.8465	12.7263	12.3686	10.9394
TBK1	Serine/threonine-protein kinase TBK1;Serine/threonine-protein kinase TBK1;Serine/threonine-protein kinase TBK1;Serine/threonine-protein kinase TBK1 (Fragment);Serine/threonine-protein kinase TBK1;Serine/threonine-protein kinase TBK1;Serine/threonine-protein kinase TBK1;Serine/threonine-protein kinase TBK1;Serine/threonine-protein kinase TBK1;Serine/threonine-protein kinase TBK1;Serine/threonine-p…	7.20408e-07	9.61803	10.0734	10.1585	10.3279	10.4308	10.0858	9.27411	NaN	9.78563	10.0779	10.4385	7.65699	NaN	NaN	10.1116	10.7724	9.07737	6.75186	NaN	9.86343	10.5004	9.39512	9.45737	9.23637	10.5937	10.257	9.70762	NaN	9.11371	10.7953	10.5033	9.36145
NKAP;NKAPL;NKAP	NF-kappa-B-activating protein (Fragment);NKAP-like protein;NF-kappa-B-activating protein	1.18736e-06	8.06276	9.41988	NaN	7.58944	NaN	7.17566	10.0996	NaN	7.95903	NaN	NaN	9.59468	9.1168	NaN	8.02798	8.79517	NaN	9.63238	NaN	8.34084	6.36277	NaN	10.4956	8.00665	9.13392	8.08824	10.1981	NaN	NaN	8.63349	7.40988	NaN
KYAT1	Kynurenine--oxoglutarate transaminase 1;Cysteine conjugate-beta lyase cytoplasmic (Glutamine transaminase K, kyneurenine aminotransferase), isoform CRA_b;Kynurenine--oxoglutarate transaminase 1	6.57937e-13	NaN	NaN	NaN	9.37927	9.06343	9.31147	8.13924	NaN	9.23675	9.42875	NaN	7.64778	8.20106	2.52636	8.14227	10.2987	9.85236	10.1603	NaN	9.67847	9.75396	9.67581	8.86752	NaN	10.2771	10.0112	8.55855	NaN	NaN	10.3855	9.42226	10.0958
SP3	Transcription factor Sp3;Transcription factor Sp3;Transcription factor Sp3 (Fragment);Transcription factor Sp3	1.31748e-06	10.8834	NaN	10.3481	9.26641	NaN	8.96831	11.7079	NaN	10.4326	9.16819	9.80483	10.9943	9.08824	10.2459	10.2501	10.147	7.1074	11.0274	NaN	10.7931	8.19795	NaN	11.6025	NaN	11.1182	8.01632	11.0729	NaN	NaN	11.2616	8.40084	NaN
EBP	EXPERA domain-containing protein;3-beta-hydroxysteroid-Delta(8),Delta(7)-isomerase (Fragment);3-beta-hydroxysteroid-Delta(8),Delta(7)-isomerase (Fragment);3-beta-hydroxysteroid-Delta(8),Delta(7)-isomerase	3.97148e-07	13.3517	11.5459	14.4856	12.5623	NaN	13.8403	12.0924	13.918	13.6231	13.457	15.467	13.3196	13.1078	12.0646	13.6777	12.7409	14.1559	13.8791	NaN	11.2094	12.5783	12.7668	13.589	13.483	12.7663	10.8018	13.1706	NaN	12.5141	13.2422	12.7697	13.5269
TGM3	TGc domain-containing protein;Protein-glutamine gamma-glutamyltransferase E	1.75726e-07	9.8597	9.95407	10.7342	7.85049	7.39707	9.68039	NaN	NaN	NaN	NaN	14.2003	7.72614	10.875	11.9091	NaN	9.13572	9.84188	NaN	12.0627	5.96532	8.90605	10.2022	7.56355	9.13627	NaN	7.3477	8.91996	9.4379	NaN	7.21937	9.01701	9.11044
PARN	Poly(A)-specific ribonuclease PARN	8.3145e-07	10.8459	9.87501	10.3879	10.2988	9.66555	9.5851	10.7454	NaN	10.2414	8.60879	NaN	11.136	9.96332	9.8282	9.79792	10.1411	8.63392	11.2506	NaN	9.98623	9.23084	8.5774	11.5155	10.9571	10.0786	9.55159	11.0138	10.0827	9.03543	10.793	9.54854	9.0259
MED27	Mediator of RNA polymerase II transcription subunit 27	3.18763e-06	7.66988	NaN	NaN	NaN	NaN	NaN	7.73031	NaN	NaN	NaN	NaN	6.78027	7.84499	NaN	7.73831	6.31787	NaN	NaN	NaN	8.87788	NaN	NaN	7.78666	NaN	7.35348	NaN	7.49036	NaN	NaN	6.65517	NaN	NaN
MSH6	DNA mismatch repair protein;DNA mismatch repair protein Msh6	4.44541e-09	12.258	11.7307	11.2985	10.6127	10.7578	10.8247	12.1069	10.8868	11.2684	10.686	NaN	11.7267	11.9236	11.5913	11.1721	11.3935	10.2787	11.9023	11.4483	11.4021	11.0364	10.1468	12.1182	12.3563	10.9515	10.9166	12.3947	12.1977	11.196	11.3083	11.026	10.0727
NRG1	Pro-neuregulin-1, membrane-bound isoform;Pro-neuregulin-1, membrane-bound isoform (Fragment);Pro-neuregulin-1, membrane-bound isoform;Pro-neuregulin-1, membrane-bound isoform (Fragment);Pro-neuregulin-1, membrane-bound isoform	3.49625e-06	NaN	NaN	NaN	8.00382	8.84273	9.04799	7.0321	NaN	9.07921	8.96128	0.697185	NaN	7.04446	NaN	8.76609	9.72437	8.69729	NaN	NaN	8.41843	8.75813	9.29387	7.9756	NaN	9.64327	8.86569	4.54411	NaN	NaN	8.84318	9.72929	9.87575
CLUH	Clustered mitochondria protein homolog	1.6094e-07	12.3613	12.3959	11.7711	10.5968	12.159	11.92	12.6305	9.87825	12.1573	11.8741	9.88096	12.1116	11.7116	11.7468	12.0712	11.8572	11.3988	12.3516	11.2991	12.2368	11.9687	11.6985	12.3949	12.1946	12.3356	11.7333	12.3643	12.2906	11.6025	12.3243	12.0051	11.8137
MZT2B;MZT2A	Mitotic-spindle organizing protein 2B;Mitotic-spindle organizing protein 2B;Mitotic-spindle organizing protein 2B (Fragment);Mitotic-spindle organizing protein 2B (Fragment);Mitotic-spindle organizing protein 2A (Fragment);Mitotic-spindle organizing protein 2B;Mitotic-spindle organizing protein 2A	5.15034e-07	10.7912	NaN	NaN	10.6992	10.7039	10.0698	9.91606	NaN	10.9039	NaN	NaN	9.09253	NaN	NaN	11.01	10.6304	11.2004	10.7686	NaN	10.6286	10.2795	10.7314	10.2915	NaN	11.2353	10.5588	10.2454	9.36245	9.08199	10.5927	9.48675	9.73411
RAB33B	Ras-related protein Rab-33B	7.14865e-08	12.4364	11.4476	11.882	12.2998	12.7611	12.7979	12.1836	11.8849	13.0914	12.6366	12.9152	12.3419	12.4584	12.5304	12.8825	12.6727	12.9314	12.6169	12.664	12.6713	12.5357	12.8259	12.4553	11.6565	13.024	12.891	12.3542	12.1096	12.4804	12.9061	12.5179	12.6205
MFSD1	Major facilitator superfamily domain-containing protein 1;Major facilitator superfamily domain-containing protein 1;Major facilitator superfamily domain-containing protein 1 (Fragment);Major facilitator superfamily domain-containing protein 1	4.3984e-08	NaN	NaN	NaN	9.24752	7.73999	8.82298	9.29398	NaN	8.71163	NaN	NaN	8.87384	9.45253	NaN	8.66708	9.25507	8.16533	NaN	NaN	7.67995	8.88665	NaN	10.2583	NaN	9.45805	NaN	10.0796	8.26822	NaN	9.2149	8.44926	NaN
KRI1	Protein KRI1 homolog;Protein KRI1 homolog (Fragment);Protein KRI1 homolog (Fragment);Protein KRI1 homolog	1.10114e-06	6.76298	NaN	NaN	NaN	NaN	NaN	6.59752	NaN	NaN	NaN	NaN	6.98583	NaN	NaN	6.44322	4.48406	NaN	NaN	NaN	5.52332	6.38668	NaN	7.76323	NaN	5.44233	5.36265	7.15985	NaN	NaN	5.74738	5.75528	NaN
PPOX	Protoporphyrinogen oxidase (Fragment);Protoporphyrinogen oxidase	1.43647e-08	11.3227	11.4087	11.3649	11.2263	10.8074	10.903	12.0246	NaN	10.4673	10.7858	9.58054	11.8083	11.5486	11.1144	10.8875	11.2019	11.1019	11.675	11.467	11.2136	11.1341	10.3491	11.4231	11.2211	11.2144	11.0483	11.1004	11.0178	11.3648	11.4127	11.0075	9.71765
PEPD	Xaa-Pro dipeptidase (Fragment);Xaa-Pro dipeptidase (Fragment);Xaa-Pro dipeptidase	1.72338e-08	12.6816	12.9149	12.3448	13.4877	13.6109	13.6701	13.1098	12.9028	13.7094	13.9185	13.2551	12.5572	12.6377	12.3691	13.5806	13.6486	13.66	12.6808	12.3894	13.6388	13.8989	13.6113	12.8135	12.6079	13.6798	13.8449	12.9909	12.684	13.3374	13.7768	13.4775	13.4524
NUP214	Nuclear pore complex protein Nup214	3.03173e-12	13.1266	12.4035	12.9659	12.8636	12.042	12.1601	12.9102	13.34	11.8388	12.0873	11.9556	12.5786	12.846	12.6816	12.3185	12.4811	10.7718	12.8083	13.8486	12.3914	12.3843	11.592	12.973	13.0724	12.1979	12.3038	12.986	12.8126	12.53	11.9094	12.4913	11.4886
SPECC1L;SPECC1L-ADORA2A	Cytospin-A	3.95487e-09	11.4328	10.2486	11.0596	11.9773	12.4402	12.0741	11.5115	6.90047	11.8357	12.1513	10.618	11.0914	10.8544	10.5496	12.6203	12.2776	11.5573	11.2981	10.6942	12.5803	12.1892	11.8533	11.8661	10.964	12.5815	12.0811	11.7217	10.4001	10.6893	12.2693	12.1159	11.5036
GTF2I	General transcription factor II-I	5.31554e-15	14.5807	14.2495	14.3886	13.8753	13.3959	13.5982	14.5841	14.4604	13.5359	13.194	12.4044	14.4221	14.4802	13.9955	13.3665	13.6551	13.1092	14.4468	14.9537	13.5066	13.4652	13.0933	14.5987	14.3494	13.7058	13.2394	14.5559	14.1698	13.8592	13.6632	13.3057	13.0182
LBR	Delta(14)-sterol reductase LBR	4.83296e-08	13.203	13.1683	12.6392	12.3482	12.1552	12.5496	12.9458	13.0724	12.6857	12.3705	12.7356	13.7447	13.6071	13.1765	12.5294	12.569	12.797	12.7937	14.0418	12.5549	12.7237	12.2474	13.1833	13.1219	12.694	12.1252	13.2882	13.5539	12.9515	12.4462	12.4602	12.1618
LRBA	Lipopolysaccharide-responsive and beige-like anchor protein	4.73651e-11	10.8477	10.0846	9.66309	10.1234	10.8663	10.8964	10.2789	NaN	10.4142	10.1656	1.36928	10.0957	9.69974	NaN	11.3994	11.1937	10.1537	10.0641	NaN	11.4086	11.022	9.93496	11.0776	10.6725	11.6152	10.8636	10.9681	8.47174	NaN	10.943	11.2056	10.0045
ALDH1L2	10-formyltetrahydrofolate dehydrogenase;Mitochondrial 10-formyltetrahydrofolate dehydrogenase	3.19386e-07	11.3307	10.3587	10.028	11.1398	10.1613	9.61486	11.5944	NaN	11.0702	9.18	NaN	10.9045	10.7608	NaN	10.4848	10.157	8.22721	11.7797	10.2622	11.1356	8.99631	9.15623	12.0489	10.1145	11.6489	10.0405	11.4934	9.7369	NaN	11.3074	9.75307	7.97722
FKBP2	Peptidylprolyl isomerase;Peptidyl-prolyl cis-trans isomerase FKBP2	1.28227e-07	12.7374	13.6029	11.9945	9.6102	12.8756	12.8252	11.4091	13.7835	13.6398	11.9696	14.124	13.0436	11.1253	13.833	13.2342	13.0562	12.9965	12.8233	13.4875	12.9695	12.7689	13.3529	12.5071	12.6115	13.4737	12.4438	12.7492	13.1839	14.0083	13.2379	10.803	13.5008
ESYT2	Extended synaptotagmin-2	3.95487e-09	11.8622	10.8806	11.0063	12.5868	12.448	12.4696	11.9533	NaN	12.758	12.2833	12.201	11.7295	11.8341	11.1187	12.8325	12.6526	12.139	11.6739	11.9396	12.7211	12.3682	12.0687	12.033	11.3602	12.7544	12.3393	11.8292	11.4279	10.7428	12.6136	12.4936	11.5077
WDR26	WD repeat-containing protein 26;WD repeat-containing protein 26 (Fragment);WD repeat-containing protein 26	1.00386e-07	11.2036	10.8341	10.3035	11.9732	11.4474	11.4511	11.6097	10.8085	11.4912	11.1184	11.0874	11.234	11.2565	10.5648	11.8602	11.498	11.1776	11.3269	10.5616	11.6389	11.3805	10.8952	11.755	10.7146	11.7939	11.3562	11.5198	10.7544	10.0916	11.924	11.4063	11.362
BOLA2B	BolA-like protein 2	1.5465e-06	11.5658	11.5944	11.5692	9.93768	12.3037	13.0241	9.31171	NaN	12.2055	12.0082	12.7401	11.8037	11.4106	10.8926	12.9943	12.078	12.9765	11.3268	9.40325	11.2264	11.5043	12.3145	11.5959	11.7683	12.3116	10.6122	11.8735	10.5514	10.1502	12.0884	9.52991	12.6779
MYCBP2	RCR-type E3 ubiquitin transferase;RCR-type E3 ubiquitin transferase;E3 ubiquitin-protein ligase MYCBP2	5.31554e-15	10.5863	10.0052	10.0505	11.9958	11.8699	12.1777	10.8965	10.4682	11.227	12.8007	11.4483	10.0418	10.4801	10.0761	12.1271	12.2555	11.5979	9.95436	10.8762	12.2923	12.5564	11.9915	11.0051	10.0562	12.2967	11.8819	10.892	10.7531	10.9535	11.6078	12.3363	11.8899
PREP	Prolyl endopeptidase	1.80228e-12	14.5785	13.8532	14.0166	15.5768	15.4274	15.1674	15.165	13.3747	15.7552	15.3695	14.539	14.5884	14.3682	13.6567	15.4922	15.4552	15.1505	14.3152	13.4351	15.4985	15.3028	14.8127	14.8494	14.3971	15.7433	15.3109	15.0085	13.8024	13.8712	15.9586	15.5135	14.6797
PCM1	Pericentriolar material 1 protein	4.15241e-07	10.515	7.93331	9.91037	9.55132	9.05652	8.9799	9.46492	9.64594	8.13419	9.15889	0.470132	8.01107	8.43625	NaN	9.46563	9.15182	8.07564	7.86747	NaN	9.59733	8.88384	9.52455	9.74444	9.54496	9.37877	7.62196	9.71994	NaN	NaN	9.07464	8.98358	NaN
DMBT1	Deleted in malignant brain tumors 1 protein (Fragment);Deleted in malignant brain tumors 1 protein;Deleted in malignant brain tumors 1 protein (Fragment);Deleted in malignant brain tumors 1 protein;Deleted in malignant brain tumors 1 protein (Fragment);Deleted in malignant brain tumors 1 protein	5.02309e-06	NaN	NaN	NaN	NaN	NaN	NaN	NaN	NaN	NaN	NaN	NaN	NaN	NaN	12.3104	NaN	NaN	NaN	NaN	NaN	NaN	NaN	NaN	NaN	NaN	NaN	NaN	NaN	NaN	NaN	NaN	NaN	NaN
CSNK1A1	Casein kinase I isoform alpha	1.13755e-07	10.9033	12.1822	11.1981	9.47644	10.9058	11.2104	11.6151	9.14509	11.3809	9.88928	11.8391	11.9875	11.5777	10.1784	11.1576	12.1372	11.2174	11.6236	10.8264	11.3331	11.7453	10.6611	11.6204	12.227	11.5197	10.9938	12.0769	11.2495	11.3328	11.6542	10.7049	10.6064
CUL1	Cullin-1	3.98381e-10	11.7471	11.619	11.3594	11.6975	11.8526	11.7888	12.0895	10.9535	12.1346	11.6184	10.919	11.7743	11.6664	11.0966	11.7851	12.2543	11.7461	11.4015	11.0377	11.9613	12.077	11.2193	11.8962	11.7407	12.2709	11.819	12.1646	11.2595	11.4006	12.3785	11.7268	11.2532
TMUB1	Transmembrane and ubiquitin-like domain-containing protein 1;Transmembrane and ubiquitin-like domain-containing protein 1 (Fragment);Transmembrane and ubiquitin-like domain-containing protein 1 (Fragment);Transmembrane and ubiquitin-like domain-containing protein 1	3.91132e-08	11.0043	10.6535	10.3246	10.6615	10.6097	11.4187	10.6859	10.9409	11.9556	10.9527	11.0487	10.5243	10.5998	10.6592	11.7848	11.2665	11.4184	10.9187	10.1906	11.3169	11.2467	10.8636	11.0581	10.5677	11.6466	11.1787	11.0726	10.3411	10.5836	11.5429	11.1237	10.6695
PLA2G6	Phospholipase A(2);85/88 kDa calcium-independent phospholipase A2;85/88 kDa calcium-independent phospholipase A2;Phospholipase A(2);85/88 kDa calcium-independent phospholipase A2;85/88 kDa calcium-independent phospholipase A2 (Fragment);85/88 kDa calcium-independent phospholipase A2;85/88 kDa calcium-independent phospholipase A2 (Fragment);85/88 kDa calcium-independent phospholipase A2 (Fragment)…	3.61306e-07	NaN	NaN	NaN	10.0117	8.22963	9.16793	9.36356	NaN	10.0735	8.83708	NaN	8.51946	NaN	NaN	9.68608	9.95428	8.79824	NaN	NaN	10.0186	9.25997	8.95029	9.38509	7.63143	10.0586	9.81567	9.62314	NaN	NaN	9.76814	9.39941	NaN
SRSF6	Serine/arginine-rich-splicing factor 6;Serine/arginine-rich-splicing factor 6;Serine/arginine-rich-splicing factor 6;Uncharacterized protein (Fragment);Serine/arginine-rich splicing factor 6	2.76496e-09	17.3576	17.5145	17.4949	16.2699	16.1835	16.3874	17.0715	17.8221	16.3824	16.0694	16.7254	17.43	17.1799	17.5725	16.3002	16.037	16.2388	17.6366	17.7475	16.1996	15.9389	16.36	17.2548	17.206	16.1817	16.1648	17.2123	17.618	17.2574	16.6575	16.1901	16.2009
STS	Steryl-sulfatase	6.29247e-08	13.448	13.3661	13.3573	13.0047	13.1084	13.1916	13.4337	12.4027	13.3393	12.8325	13.3789	13.5634	13.1927	13.1782	13.4299	13.0791	13.1298	13.6086	13.8233	13.3929	13.2142	13.0984	13.8455	13.3931	13.6582	13.0626	13.4351	12.9663	12.9871	13.2044	12.7735	12.1385
RIMS2	Regulating synaptic membrane exocytosis protein 2	4.80706e-09	NaN	NaN	NaN	8.68935	10.1722	9.72929	9.04489	NaN	8.92525	10.7884	NaN	NaN	NaN	NaN	9.09124	9.69926	9.12654	NaN	NaN	9.34816	10.3942	NaN	7.60938	8.48072	9.7813	9.21275	9.72891	NaN	NaN	9.65645	9.98927	NaN
MSH3	DNA mismatch repair protein Msh3	8.47358e-05	10.5756	11.3008	12.1519	9.43977	11.8818	NaN	10.2394	NaN	8.52184	10.8421	NaN	11.4698	10.9016	NaN	9.66772	12.0929	10.1144	10.3532	10.5825	11.6769	11.9392	11.8983	11.4042	11.4446	10.2932	13.3738	12.2819	9.51672	10.9563	11.598	10.196	11.9255
NIPBL	Nipped-B protein;Nipped-B-like protein	1.34267e-08	12.5536	9.74887	10.9711	10.3415	10.1967	11.1276	11.5327	11.9624	9.65852	10.2584	NaN	9.91404	12.1174	10.3682	10.8916	11.2945	9.68854	11.9297	11.2819	10.791	11.1702	9.75485	12.2825	11.5996	11.6773	11.0092	12.3306	11.925	11.6602	10.9008	10.9037	10.2545
AP3B2	AP-3 complex subunit beta;AP-3 complex subunit beta-2	5.31554e-15	12.7675	12.7915	12.561	13.3609	13.7588	13.6618	13.1477	12.265	13.4346	13.6971	12.92	12.5443	12.8328	11.4872	13.739	13.7477	13.4495	12.5588	12.5939	13.6523	13.8314	13.2055	13.3017	12.8036	13.7748	13.5428	13.1354	12.9777	12.7237	13.7209	13.7414	13.2071
AMPD2	AMP deaminase;AMP deaminase;AMP deaminase;AMP deaminase;AMP deaminase 2	4.25186e-09	11.575	11.323	10.6996	11.4686	12.2136	11.9936	10.529	2.60767	11.7444	12.0727	10.7351	11.9046	11.0628	11.2031	12.144	12.3238	12.015	10.7747	11.5344	11.9505	12.3809	11.8557	10.828	11.6775	12.3669	12.0783	11.2411	11.9162	10.4214	12.2998	12.3077	11.3264
SDF4	45 kDa calcium-binding protein	4.03259e-07	11.6114	11.4394	12.1185	11.2493	10.8333	11.1483	11.0089	12.2324	11.8227	10.1624	11.0296	12.1425	11.4297	11.5956	11.452	9.88599	10.5844	12.2113	12.2913	11.1421	11.125	11.2908	12.2726	11.4304	10.9375	11.2484	11.4177	11.2974	11.87	11.1034	10.5837	9.95972
ABCB7	Iron-sulfur clusters transporter ABCB7, mitochondrial;Iron-sulfur clusters transporter ABCB7, mitochondrial	2.78019e-07	10.6476	11.6221	10.9555	9.20785	10.8856	10.84	11.4087	11.57	11.5141	11.0702	10.6198	11.265	11.0353	9.95268	11.5798	11.5901	10.0036	11.5157	12.4223	11.1646	11.1902	10.3512	11.9938	11.5579	11.516	11.2192	11.6306	11.409	9.99123	11.6749	11.3428	10.4912
MACF1	Microtubule-actin cross-linking factor 1, isoforms 6/7 (Fragment)	5.93738e-06	11.9456	NaN	10.3898	11.9582	10.4795	11.3091	10.466	NaN	10.9728	10.1759	NaN	10.7981	11.3898	NaN	12.8316	10.8618	10.7863	9.04214	NaN	11.9868	10.3305	9.31756	11.6038	NaN	11.1586	11.0036	9.78792	NaN	9.55736	11.4106	11.275	10.6475
ANK2	Ankyrin-2;Ankyrin 2, neuronal, isoform CRA_b;Ankyrin-2;Ankyrin-2	1.42918e-10	14.8085	14.0826	14.7214	14.9267	14.5107	14.8656	15.2271	14.7453	14.7511	15.0728	13.7368	13.7124	14.5825	14.136	14.6682	15.0998	13.8551	14.3404	14.9131	15.0716	15.1209	14.5076	15.1798	14.68	15.3488	14.6883	15.135	14.4005	14.2661	14.7312	14.8034	14.3816
AKT3	Non-specific serine/threonine protein kinase (Fragment);Non-specific serine/threonine protein kinase;Non-specific serine/threonine protein kinase;Non-specific serine/threonine protein kinase;RAC-gamma serine/threonine-protein kinase	6.93165e-07	11.2836	10.2815	9.9154	11.1714	11.0572	10.8494	11.2961	NaN	11.7055	10.9572	12.6184	10.8145	10.2323	10.1391	11.5488	11.553	10.9054	11.5299	NaN	11.6639	10.9861	10.9613	11.1099	9.90302	11.4639	11.3767	10.8085	8.84055	NaN	11.7613	11.3042	11.5413
ANK2	Ankyrin-2 (Fragment);Ankyrin-2;Ankyrin-2;Ankyrin-2	7.41148e-06	NaN	NaN	NaN	8.02075	7.09877	NaN	8.98755	NaN	8.77044	7.21917	NaN	NaN	NaN	NaN	NaN	NaN	NaN	NaN	NaN	9.03501	6.15999	NaN	8.29587	NaN	9.24461	NaN	8.18429	NaN	NaN	NaN	7.04056	NaN
ARG1	Arginase-1	3.36608e-06	10.2488	11.5106	11.5687	8.92256	9.32046	10.2402	7.486	12.8306	6.29665	9.43988	15.3916	9.25965	11.7404	12.4784	9.58842	9.65967	9.90339	9.61629	11.462	7.3272	8.7781	10.6562	10.3581	NaN	6.85838	8.99627	9.20158	11.848	12.5451	NaN	9.25817	11.2424
ASCC1	Activating signal cointegrator 1 complex subunit 1;Activating signal cointegrator 1 complex subunit 1;Activating signal cointegrator 1 complex subunit 1 (Fragment);Activating signal cointegrator 1 complex subunit 1 (Fragment);Activating signal cointegrator 1 complex subunit 1	7.85061e-07	10.5173	10.3501	10.1501	9.77155	10.292	9.91318	10.196	NaN	11.0673	10.4002	NaN	9.3019	10.3472	9.9212	10.9574	10.5968	10.926	10.1616	NaN	10.6601	10.5788	10.1871	10.8126	10.8878	10.913	10.675	10.7808	10.3793	8.03358	11.0341	10.341	10.3048
POLG2	DNA polymerase subunit gamma-2, mitochondrial (Fragment);DNA polymerase subunit gamma-2, mitochondrial (Fragment);DNA polymerase subunit gamma-2, mitochondrial	9.15477e-07	8.09789	8.81366	7.74787	8.79589	9.99904	9.93679	9.91972	10.0301	8.75817	7.88962	10.2187	9.09752	10.0886	10.8669	8.90886	9.30335	9.58608	8.61866	9.82217	9.38643	8.6054	8.96584	8.34815	9.4228	8.84528	9.63827	9.40384	9.78597	10.4712	9.60807	9.80706	9.41066
ADGRG1	Adhesion G-protein coupled receptor G1 (Fragment);Adhesion G-protein coupled receptor G1 (Fragment);Adhesion G-protein coupled receptor G1	1.36714e-07	9.9015	NaN	8.34066	10.1535	9.27014	10.6539	10.3835	NaN	10.7229	10.2295	NaN	9.16452	9.67577	NaN	11.462	11.226	10.4337	NaN	NaN	10.7828	11.0801	11.2401	10.1487	8.7603	10.8049	10.4949	9.60788	NaN	NaN	10.5069	9.87752	9.49436
RAPGEF6	Rap guanine nucleotide exchange factor 6;Rap guanine nucleotide exchange factor 6;Rap guanine nucleotide exchange factor 6;Uncharacterized protein;Rap guanine nucleotide exchange factor 6	9.59335e-10	NaN	NaN	7.78289	10.5434	9.96104	8.60742	8.59656	NaN	9.59375	9.43499	NaN	NaN	8.49127	NaN	9.19131	9.89183	8.62847	7.16121	NaN	9.15292	9.17753	8.82262	8.21866	NaN	10.2101	8.23956	8.93995	NaN	NaN	9.09006	9.57495	7.70111
ALDH3A2	Aldehyde dehydrogenase;Aldehyde dehydrogenase;Aldehyde dehydrogenase family 3 member A2;Aldehyde dehydrogenase family 3 member A2	1.58781e-08	12.4041	12.4413	12.376	12.24	12.1975	12.0711	12.3822	12.3569	12.1402	11.8484	12.8462	12.6987	12.8646	12.1981	12.6442	12.7159	12.2002	12.2553	12.0974	12.3659	12.2816	11.9356	12.5752	12.1371	12.4934	12.0562	12.5633	12.1035	12.284	12.3169	12.0817	11.7058
ACAT1	Acetyl-CoA acetyltransferase, mitochondrial	1.81288e-07	NaN	7.91728	NaN	7.92457	9.23171	9.02055	9.31454	NaN	6.41319	6.10675	NaN	7.82043	9.05636	9.58861	NaN	9.2317	8.89552	NaN	NaN	8.39574	8.94831	9.29771	6.90902	9.3392	6.04305	7.35321	9.32312	8.67824	8.46815	8.68486	8.58561	8.61029
ACAT1	Acetyl-CoA acetyltransferase, mitochondrial;Acetyl-CoA acetyltransferase, mitochondrial	2.37573e-10	14.798	15.1667	15.1767	14.3872	14.415	14.6442	15.0718	15.8337	15.0653	14.7296	15.3662	15.0232	14.8983	15.605	14.8128	14.502	14.9173	15.0335	15.4708	14.6438	14.5154	14.8156	15.2184	14.973	14.8904	14.5832	15.1219	15.202	15.3514	14.7574	14.7121	14.7579
LDHB	L-lactate dehydrogenase;L-lactate dehydrogenase B chain	1.17942e-08	17.8758	17.6885	17.6309	18.3899	18.4418	18.2591	17.9413	17.8518	18.7727	18.3318	18.739	17.9077	17.5192	17.9587	18.6425	18.4939	18.4951	17.856	17.7656	18.3997	18.4498	18.1884	17.778	17.4603	18.6968	18.3871	17.8624	17.7431	17.9341	18.7204	18.3324	18.4506
SACM1L	Phosphatidylinositol-3-phosphatase SAC1	1.94121e-07	15.4236	15.0747	15.1424	14.8287	15.4959	15.1283	15.0504	15.4348	15.0516	15.2034	15.406	15.1237	15.0317	15.3588	15.6913	15.8415	15.2208	15.0494	14.9561	15.5131	15.5565	15.2123	15.0814	15.0662	15.407	15.3228	15.2609	15.4709	14.5838	15.5466	15.4777	14.3232
ACP2	Lysosomal acid phosphatase	1.58477e-07	13.6698	13.7416	13.7599	13.31	12.795	12.7063	13.4582	14.1985	13.3341	12.7776	12.9968	13.9192	13.3464	13.6105	13.1684	12.7239	12.846	13.6111	14.0537	13.0957	12.8134	12.6095	13.5766	13.3039	12.9645	12.7214	13.6136	13.6473	13.5238	13.3159	12.8912	12.5502
MEN1	Menin	1.30004e-06	12.7717	11.5378	12.613	9.27163	10.2245	10.9941	10.9667	8.73605	10.1766	10.7531	NaN	10.4772	12.3472	11.8075	11.4357	11.3059	10.0479	12.5763	11.6489	11.551	10.5956	10.152	12.4073	11.7184	11.9328	10.5096	12.3233	12.1178	11.5531	12.5177	10.1066	11.5166
AP1S2	AP complex subunit sigma	3.397e-08	11.784	11.4342	11.0316	12.2725	11.544	11.3075	11.1251	10.5705	10.2381	10.4789	9.55717	12.0111	11.6148	11.112	12.0145	12.0477	11.7335	11.5649	10.7513	11.8056	11.8481	10.0645	11.4717	11.1945	12.3328	11.356	11.8695	10.0114	11.1179	12.2829	10.5674	11.2979
BRI3BP	BRI3-binding protein	4.9882e-08	9.39936	8.62627	8.07488	8.54513	8.85386	9.06288	8.86393	NaN	9.26879	8.69072	NaN	9.21416	10.293	NaN	8.90315	9.63539	9.70793	8.71833	NaN	9.50516	9.10154	7.27926	9.42519	8.54069	9.25684	8.24356	9.74938	NaN	NaN	9.67385	8.47937	6.91621
CFAP298-TCP10L	CFAP298-TCP10L readthrough;CFAP298-TCP10L readthrough;CFAP298-TCP10L readthrough;CFAP298-TCP10L readthrough;CFAP298-TCP10L readthrough;CFAP298-TCP10L readthrough;Cilia- and flagella-associated protein 298;Cilia- and flagella-associated protein 298 (Fragment);Chromosome 21 open reading frame 59, isoform CRA_b;Cilia- and flagella-associated protein 298;Cilia- and flagella-associated protein 298	5.51906e-10	NaN	NaN	NaN	6.7962	8.56957	9.52598	NaN	NaN	9.98619	8.57044	NaN	NaN	NaN	NaN	8.7351	10.5982	7.84898	NaN	NaN	10.4582	10.8046	NaN	9.34088	NaN	10.1455	9.65982	9.40224	NaN	NaN	10.7331	9.16214	NaN
ARHGEF2	Rho guanine nucleotide exchange factor 2	1.02158e-08	7.73146	NaN	9.41411	9.88555	9.95645	9.36366	9.76972	NaN	10.5511	9.30393	NaN	8.69636	9.24178	9.46519	9.44205	11.0104	9.71535	8.49923	NaN	10.4993	10.198	8.02874	9.63761	8.62795	10.325	9.417	10.2851	NaN	NaN	10.7315	10.237	9.28775
NELFB	Negative elongation factor B	8.11878e-10	11.6961	11.7392	11.2073	10.2415	10.5654	10.5154	11.6763	10.7183	11.3167	10.3834	NaN	11.3026	10.5133	11.1055	11.0721	11.1075	10.5407	11.7883	12.459	11.4468	10.7289	9.71756	12.446	11.8344	11.6776	10.8714	12.0976	11.7568	11.9989	11.8341	10.7928	10.1074
IGLC7;IGLC6;IGLC2;IGLC3	Immunoglobulin lambda constant 7 (Fragment);Immunoglobulin lambda constant 7;Immunoglobulin lambda constant 6;Immunoglobulin lambda constant 2;Immunoglobulin lambda constant 3	3.64623e-06	10.2627	NaN	NaN	6.5745	NaN	NaN	NaN	1.39247	13.4011	8.93545	13.3244	6.95694	NaN	15.2499	8.37936	NaN	NaN	9.54509	12.0098	NaN	13.6615	NaN	NaN	12.3243	NaN	NaN	8.85774	10.0847	NaN	13.4827	NaN	NaN
ETNK1	Ethanolamine kinase 1	3.19361e-10	9.53212	9.32645	7.59702	8.10562	9.74735	9.04152	9.21667	NaN	9.70371	9.20549	NaN	8.36512	8.72514	NaN	9.94183	10.9786	9.88568	9.47404	NaN	9.91451	10.0232	9.18433	9.85487	7.9526	10.5944	9.76973	9.96877	NaN	NaN	10.8262	9.14086	9.00985
ADK	Adenosine kinase	1.38309e-08	12.3078	12.6272	11.5033	13.2985	12.2425	11.915	12.8771	11.7999	12.8198	12.2548	12.4149	11.8663	11.8724	11.6258	12.6769	12.2251	12.0635	12.4299	11.0297	12.7498	12.1417	11.9187	12.5496	12.4501	12.5426	12.3895	12.5836	11.1837	11.597	12.9539	12.274	12.2805
DMAC2L	ATP synthase subunit s, mitochondrial;ATP synthase subunit s, mitochondrial	1.15147e-09	11.0798	10.6618	8.32674	9.91387	10.6584	10.3199	10.3551	NaN	11.3947	9.85209	NaN	11.3383	11	9.90686	11.3952	10.9818	10.5423	11.3875	NaN	11.3203	10.3442	10.0187	11.5027	11.2544	11.5606	10.6312	11.2416	10.5841	11.1028	11.6961	9.71888	10.0215
CPEB2;CPEB3	Cytoplasmic polyadenylation element-binding protein 2;Cytoplasmic polyadenylation element-binding protein 2;Cytoplasmic polyadenylation element-binding protein 2;Cytoplasmic polyadenylation element-binding protein 2;Cytoplasmic polyadenylation element-binding protein 2;Cytoplasmic polyadenylation element-binding protein 3	0.000174486	6.67553	NaN	NaN	NaN	NaN	5.62059	7.24041	NaN	8.37731	NaN	NaN	NaN	NaN	NaN	8.26556	5.9928	NaN	NaN	NaN	NaN	NaN	NaN	8.99768	NaN	7.72642	NaN	8.02595	NaN	NaN	8.63194	NaN	NaN
CRELD1	Protein disulfide-isomerase;Protein disulfide isomerase CRELD1;Protein disulfide isomerase CRELD1;Protein disulfide isomerase CRELD1;Protein disulfide-isomerase;Protein disulfide-isomerase;Protein disulfide-isomerase;Protein disulfide-isomerase;Protein disulfide isomerase CRELD1;Protein disulfide-isomerase;Protein disulfide-isomerase;Protein disulfide-isomerase;Protein disulfide isomerase CRELD1;…	3.03719e-07	9.80994	NaN	10.5569	8.38511	NaN	9.99992	9.92578	9.4637	11.0382	10.4005	10.1977	8.04584	10.4931	NaN	10.652	10.5093	10.7563	8.95958	NaN	8.44818	9.77379	NaN	11.1671	8.99306	10.2386	NaN	10.2072	NaN	NaN	8.35631	10.0478	7.80019
WIZ	Protein Wiz	6.20173e-07	10.4423	10.9643	10.2841	9.73906	8.68227	9.87775	8.9565	11.255	8.84474	8.30303	NaN	9.51639	10.733	9.91651	9.4766	10.1889	8.5798	10.8404	NaN	9.94009	9.61058	8.2714	11.0428	10.3525	9.87636	8.88802	11.1519	10.4635	9.51103	10.1552	8.97555	8.52419
FUT8	Alpha-(1,6)-fucosyltransferase;Alpha-(1,6)-fucosyltransferase	1.24553e-06	10.8774	10.4663	10.7085	9.54968	10.1881	9.83015	10.6027	10.8774	10.3969	9.43884	10.0616	10.4568	10.8233	10.8052	11.0022	10.3098	10.1075	11.1682	5.77788	10.5225	9.35502	9.05316	11.1988	11.1885	10.5133	9.49835	10.862	10.2246	10.4722	10.6861	9.74116	10.0182
WFS1	Wolframin;Wolframin (Fragment);Wolframin;Wolframin	9.50732e-05	NaN	NaN	NaN	10.5554	NaN	10.4334	10.6031	NaN	10.7125	10.7311	NaN	11.004	10.0635	NaN	11.324	10.0183	10.7655	NaN	NaN	10.679	10.407	NaN	10.0111	10.4572	9.96976	10.142	10.5171	NaN	10.1315	10.4141	10.6786	10.3218
CUL4B	Cullin-4B;Cullin-4B;Cullin-4B;Cullin 4B, isoform CRA_e;Cullin-4B	7.5631e-10	12.052	12.2888	12.1211	12.1454	12.0446	12.0206	12.6637	11.6151	12.6596	12.0434	11.0027	12.3437	12.1599	11.9379	12.0621	12.3103	11.9405	12.2636	12.0434	12.1398	12.1932	11.8296	12.4174	12.1718	12.1822	12.0415	12.2271	12.0641	12.1502	12.4539	11.9067	11.799
MRPL2	Ribosomal_L2_C domain-containing protein (Fragment);39S ribosomal protein L2, mitochondrial;39S ribosomal protein L2, mitochondrial	2.61955e-07	10.76	8.19356	9.3121	9.51981	10.7925	10.7539	10.3428	0.455142	10.6704	10.2356	NaN	9.33829	11.1636	NaN	10.8001	10.8895	10.7137	10.7112	8.91742	10.7266	10.7731	9.62633	11.2617	10.8816	11.206	10.3524	10.4289	3.68035	2.50898	11.1775	10.3648	9.48585
GBF1	Golgi-specific brefeldin A-resistance guanine nucleotide exchange factor 1	7.41527e-08	9.97366	10.9275	11.4013	11.235	10.8381	10.887	10.4406	11.4788	11.8336	11.1119	NaN	10.7448	11.4416	9.36591	11.8041	11.836	10.658	11.3551	11.701	12.0042	11.6391	10.8208	11.8297	10.6593	11.7955	10.983	11.9144	11.2997	10.403	12.3627	11.6839	10.9504
EP300	Histone acetyltransferase;Histone acetyltransferase p300	5.04387e-09	11.7547	11.5025	11.5007	11.8764	10.3977	9.3689	10.1679	11.8579	9.70452	9.9497	NaN	11.6123	11.9225	10.5168	9.9216	10.8787	9.23827	11.498	10.6503	10.5281	10.5335	9.5433	11.9745	11.1809	10.7082	9.63835	12.002	12.2544	10.9838	9.54858	9.87862	9.42823
CXXC1	CXXC-type zinc finger protein 1;CXXC-type zinc finger protein 1 (Fragment);CXXC-type zinc finger protein 1;CXXC-type zinc finger protein 1;CXXC-type zinc finger protein 1	2.23244e-07	9.85712	9.31474	8.17196	9.60778	8.48951	7.47529	9.62164	NaN	8.91007	7.49403	NaN	10.2661	9.30761	NaN	8.23241	8.76768	8.45008	10.7137	NaN	8.50544	7.08063	NaN	8.63545	9.37428	8.95536	7.21904	9.0882	NaN	8.63145	9.65022	7.63325	NaN
SNCA	Alpha-synuclein	3.62995e-10	10.4702	10.8368	11.2942	9.80012	11.0858	12.8516	8.68301	10.8607	11.658	12.714	11.451	10.5258	10.8683	10.4448	11.3556	12.1795	12.7823	10.0938	NaN	11.2227	12.6045	12.389	10.479	10.2885	11.731	11.5427	10.2511	10.1631	10.2602	11.2154	10.7075	12.2714
MAP2	Microtubule-associated protein;Microtubule-associated protein 2	1.50084e-13	15.708	15.717	15.8088	16.2677	16.0586	16.3173	15.9714	16.283	15.4564	16.2109	15.6169	15.2704	15.6286	15.6748	16.1905	16.3611	15.3965	15.7056	16.3319	16.4757	16.6097	16.2672	15.938	16.248	16.3645	16.2883	15.744	16.0418	15.6595	15.604	16.2048	15.8645
MACF1	Microtubule-actin cross-linking factor 1, isoforms 6/7 (Fragment)	1.48877e-05	NaN	NaN	NaN	7.13933	8.86586	NaN	8.12759	NaN	8.77393	7.1097	NaN	NaN	6.79435	NaN	NaN	9.017	NaN	NaN	NaN	8.79492	9.78154	NaN	NaN	7.62355	NaN	8.97403	7.84712	NaN	NaN	7.09079	7.93109	1.34921
ADNP	Activity-dependent neuroprotector homeobox protein	4.99445e-08	12.5715	12.2067	12.5354	11.8132	11.0064	11.1462	12.427	12.3019	11.0419	10.6689	9.83649	12.0244	12.5105	11.6724	10.9559	11.5358	10.5777	12.3506	12.9126	11.3003	11.2436	10.292	12.4694	12.4387	11.1978	10.7719	12.4411	12.246	11.8423	11.2797	11.0777	10.6534
LDB1	LIM domain binding 1, isoform CRA_c;LIM domain-binding protein 1	1.91776e-08	15.0408	14.9601	13.8988	13.232	13.6474	13.2161	14.655	13.9151	13.832	13.6754	13.8732	14.7273	14.4881	14.5883	14.014	13.9539	13.6788	14.9179	14.9776	13.9009	13.4752	13.3939	14.4969	14.3243	13.724	13.8907	14.8251	14.4536	13.9239	14.2262	13.9929	13.902
DNAJC7	DnaJ homolog subfamily C member 7;DnaJ homolog subfamily C member 7 (Fragment);DnaJ homolog subfamily C member 7 (Fragment);DnaJ homolog subfamily C member 7;DnaJ homolog subfamily C member 7;DnaJ homolog subfamily C member 7;DnaJ homolog subfamily C member 7	9.93718e-08	10.7579	10.5035	10.0582	11.3617	11.8726	11.525	11.2131	NaN	10.4962	11.0216	10.7215	11.3023	11.1877	10.3642	11.7012	11.8183	11.3382	10.7311	NaN	11.9089	12.0251	11.2215	11.2804	11.0036	11.7753	11.9759	11.5293	10.9781	8.81146	12.1351	11.7933	10.253
LARS1	Leucine--tRNA ligase;Leucine--tRNA ligase;Leucine--tRNA ligase;Leucine--tRNA ligase, cytoplasmic	1.61936e-12	14.4118	14.6093	14.5919	14.4011	14.3278	14.1875	14.4409	14.7838	14.1162	13.9254	13.9129	14.429	14.446	14.1871	14.2152	14.2904	13.8642	14.0704	15.0154	14.1069	14.1739	13.6762	14.2128	14.3272	14.1816	14.0452	14.545	14.6694	14.4364	14.2805	14.1485	13.9734
ADGRL2	Adhesion G protein-coupled receptor L2;Adhesion G protein-coupled receptor L2;Adhesion G protein-coupled receptor L2;Adhesion G protein-coupled receptor L2;Adhesion G protein-coupled receptor L2;Adhesion G protein-coupled receptor L2;Adhesion G protein-coupled receptor L2;Adhesion G protein-coupled receptor L2;Adhesion G protein-coupled receptor L2;Adhesion G protein-coupled receptor L2;Adhesion …	3.19074e-08	10.3605	10.4964	10.9609	11.8553	11.8897	12.1012	9.76992	11.8905	9.74334	12.4344	9.00941	10.2461	9.65265	10.8913	11.5186	11.7001	11.1398	10.7644	6.08951	11.8931	12.2135	11.6798	11.1281	10.7061	11.9038	11.4685	10.5548	10.7139	9.79575	11.1147	11.2128	11.2437
SVIL	Supervillin	3.71189e-12	10.3077	9.65121	10.5469	11.8476	11.6044	11.727	10.8033	9.76445	10.5256	11.8374	10.3207	9.27269	10.46	10.3589	11.6634	12.291	10.7406	9.49454	10.8012	11.782	11.7432	10.8625	10.7324	10.2532	11.9135	11.7464	10.7684	10.1746	9.60987	11.4364	11.6188	10.5628
PTPRO	Protein-tyrosine-phosphatase;Protein-tyrosine-phosphatase;Receptor-type tyrosine-protein phosphatase O;Receptor-type tyrosine-protein phosphatase O	2.73465e-07	NaN	NaN	NaN	NaN	8.22897	8.36487	8.13655	NaN	8.36033	9.09446	NaN	7.44971	NaN	NaN	6.43602	9.36539	7.585	NaN	NaN	9.59243	9.5143	7.29744	8.51374	NaN	9.43272	7.40222	7.82653	NaN	NaN	9.15812	8.14801	NaN
KRTCAP2	Keratinocyte-associated protein 2	2.2365e-09	7.63598	7.89952	-0.0413626	NaN	NaN	7.46229	5.57985	NaN	7.80716	NaN	NaN	7.18059	8.23953	NaN	7.42984	8.62786	8.47253	NaN	0.215863	7.06695	6.29833	NaN	8.23824	NaN	7.09786	NaN	8.22533	NaN	8.4947	6.47775	NaN	NaN
MSANTD2	Myb/SANT-like DNA-binding domain-containing protein 2	3.91946e-10	11.6624	11.9769	11.259	9.75715	11.421	11.4752	11.5368	11.4069	11.3573	10.5021	13.3041	11.592	11.589	11.7789	11.9202	11.6163	11.7651	12.2366	12.1979	11.7054	11.598	12.627	12.7083	11.9693	12.4451	11.6453	12.4947	11.0913	12.0154	12.1424	11.9473	NaN
GFPT1	Glutamine--fructose-6-phosphate transaminase (isomerizing);Glutamine--fructose-6-phosphate aminotransferase [isomerizing] 1	4.67703e-08	11.2255	11.4968	10.407	11.5902	12.0504	11.6583	11.6715	10.1842	11.8956	11.4491	10.4984	11.4605	11.0503	10.2479	11.9766	11.8089	11.6805	10.9695	10.0837	12.0093	12.0993	11.695	11.4257	11.4621	11.8604	12.1374	11.3837	11.0572	10.3628	11.9941	11.8565	10.8105
AGO1	Protein argonaute-1	8.17935e-09	10.8855	11.5766	11.1265	10.7114	11.4464	11.141	11.3322	12.6322	11.6108	10.9441	NaN	11.5079	11.4749	10.5362	11.6135	11.9619	11.1251	11.4942	11.0911	11.8154	11.5829	10.6992	11.8554	11.6041	11.6272	11.3286	11.6763	11.7903	11.4718	11.7166	11.2827	10.7388
DPH1	2-(3-amino-3-carboxypropyl)histidine synthase subunit 1;2-(3-amino-3-carboxypropyl)histidine synthase subunit 1;2-(3-amino-3-carboxypropyl)histidine synthase (Fragment);2-(3-amino-3-carboxypropyl)histidine synthase subunit 1	0.000186354	8.52804	NaN	NaN	8.46276	NaN	6.93423	8.47386	NaN	9.72408	7.68181	NaN	NaN	NaN	NaN	8.90769	8.55525	NaN	NaN	NaN	9.33545	NaN	NaN	NaN	NaN	9.4638	NaN	8.17273	NaN	NaN	9.46376	NaN	NaN
CEP41	Centrosomal protein of 41 kDa	1.84731e-08	10.9243	10.6139	9.91765	10.8744	12.0624	11.7542	10.8303	NaN	11.6319	11.9941	11.682	10.02	10.0263	10.4699	12.3826	12.5392	12.5096	11.189	8.61711	12.6411	12.3862	11.6882	11.3231	10.3656	12.8013	12.1092	11.4904	9.93486	9.12077	12.7175	12.0916	11.7452
TRIM2	Tripartite motif-containing protein 2;Uncharacterized protein;Tripartite motif-containing protein 2;Tripartite motif-containing protein 2;Tripartite motif-containing protein 2;Tripartite motif-containing protein 2;Tripartite motif-containing protein 2;Tripartite motif-containing protein 2;Uncharacterized protein;Uncharacterized protein;Tripartite motif-containing protein 2	6.27137e-08	13.8847	13.642	13.7475	14.0881	14.7104	14.7246	13.8289	13.7045	14.8622	14.85	13.9568	13.8561	13.7251	14.0121	14.7614	14.7397	14.6606	13.6573	13.1438	14.6995	14.8809	14.4333	14.1959	13.9738	14.8594	14.681	14.1069	13.5747	13.5047	14.7028	14.5618	14.1522
CLCC1	Chloride channel CLIC-like protein 1	8.34341e-09	10.8393	9.94742	10.5275	10.108	10.4719	10.7951	10.3593	10.2831	11.0943	10.5303	4.8979	10.307	10.7253	10.6988	11.1205	11.1154	10.6765	10.9276	10.131	10.6697	10.9405	10.1597	10.8752	10.4722	10.9594	10.2414	10.9935	10.3797	10.7545	11.0451	10.8198	10.2678
MSI2	RNA-binding protein Musashi homolog 2 (Fragment);RNA-binding protein Musashi homolog 2;RNA-binding protein Musashi homolog 2	2.00371e-07	13.4204	13.5117	13.2533	13.4657	13.0148	13.0316	13.9037	13.7646	13.6541	12.8946	13.2041	13.8053	13.4144	13.4222	13.044	13.2194	13.1191	13.4195	13.811	13.2356	13.074	12.8666	13.8356	13.611	13.2682	13.1887	13.8795	13.5053	13.949	13.5259	13.0245	13.1191
FIG4	Polyphosphoinositide phosphatase;Polyphosphoinositide phosphatase;Polyphosphoinositide phosphatase;Polyphosphoinositide phosphatase;Polyphosphoinositide phosphatase;Polyphosphoinositide phosphatase;Polyphosphoinositide phosphatase (Fragment);Polyphosphoinositide phosphatase;Polyphosphoinositide phosphatase;Polyphosphoinositide phosphatase;Polyphosphoinositide phosphatase;Polyphosphoinositide phos…	7.81545e-08	13.4038	NaN	NaN	8.18341	9.90369	9.16001	9.20004	NaN	10.0346	9.37181	NaN	14.3692	NaN	NaN	10.2787	10.5513	9.22449	NaN	NaN	9.81051	10.4419	9.34398	9.31791	13.2379	10.2456	9.51882	9.46672	NaN	0.0895594	9.72598	9.20523	NaN
CHMP1A	Charged multivesicular body protein 1a	7.92842e-06	10.7018	NaN	9.56804	10.5888	11.739	11.147	9.83066	NaN	12.1458	11.2879	11.4223	NaN	9.11329	NaN	11.8215	10.1792	12.2706	11.3696	NaN	8.80621	9.67412	10.3753	10.8413	NaN	10.9903	NaN	9.77702	NaN	NaN	11.6655	10.489	11.0045
TFG	Protein TFG	1.20075e-08	14.1011	14.364	13.0332	14.6246	14.8753	14.8174	14.5204	14.6511	14.344	14.432	14.7475	14.6956	14.1696	14.0719	14.5264	14.9722	14.6359	13.8522	14.585	14.9836	14.9604	14.7366	14.1276	14.5135	14.369	14.7702	14.5901	14.4271	13.9462	14.8406	14.5856	14.6047
DYM	Dymeclin	7.96515e-06	NaN	NaN	NaN	8.51905	NaN	9.10573	9.66187	NaN	9.8235	8.77239	NaN	9.02329	6.35759	NaN	9.65839	8.64436	9.95268	10.208	NaN	9.6699	9.91672	NaN	10.098	NaN	10.0633	9.29174	9.7626	NaN	NaN	9.81644	10.0844	8.87943
KIF2A	Kinesin-like protein	2.07557e-09	13.442	13.2651	13.2766	14.3348	13.6439	13.6538	13.3919	13.1117	13.7471	13.8676	13.7651	13.0599	12.9928	13.2416	13.7197	13.6341	13.389	13.0333	13.0059	13.671	13.6332	13.6143	13.2638	13.0219	13.9187	13.5241	13.2588	12.9505	13.398	13.6942	13.5809	13.5526
NOVA2	Neuro-oncological ventral antigen 2;RNA-binding protein Nova-2	8.857e-08	14.1687	13.9094	14.2472	12.5586	13.2417	13.3462	13.8501	14.2435	13.7812	13.1077	11.7005	14.125	14.1184	14.1282	13.4504	13.4553	13.0869	13.9028	14.2548	13.1948	13.5172	13.0336	14.178	14.3331	13.5052	13.4772	13.9111	14.0786	13.3122	13.5755	13.5043	13.1792
AIFM1	Apoptosis-inducing factor 1, mitochondrial;Apoptosis-inducing factor 1, mitochondrial;Apoptosis-inducing factor 1, mitochondrial;Apoptosis-inducing factor 1, mitochondrial;Apoptosis-inducing factor 1, mitochondrial	3.52061e-08	13.9944	14.2557	14.3822	14.1144	13.7206	13.5379	14.1366	15.0188	13.9069	13.8693	13.9629	14.0911	14.0867	14.2395	13.8643	13.8364	13.7496	14.3061	15.0317	13.8533	13.79	13.6359	14.2123	14.1081	13.8189	13.7251	14.1052	14.3458	14.4519	14.0508	13.7838	13.8846
PTBP2	Polypyrimidine tract-binding protein 2	6.32843e-10	15.0259	14.9453	15.3048	14.3113	14.3872	14.3909	15.3017	15.9747	14.9998	14.0237	14.4175	15.4676	15.6321	15.2777	14.5595	14.8215	14.2106	15.3805	15.2185	14.6212	14.6196	13.9107	15.5636	15.1427	14.6975	14.6816	15.3764	15.3521	14.7134	14.9214	14.596	14.0179
GDAP1	Ganglioside-induced differentiation-associated protein 1	6.79969e-08	13.3835	13.7326	13.6166	12.4984	12.6927	13.1293	13.3947	13.9881	13.8019	12.7496	13.1814	13.6117	13.8603	13.0698	13.5512	13.4681	13.2159	13.734	13.8649	13.3485	13.0464	12.8511	13.6012	13.611	13.6439	12.6463	13.5997	13.6506	13.493	13.7227	13.0763	12.3111
POMK	Protein O-mannose kinase (Fragment);Protein O-mannose kinase;Protein O-mannose kinase	9.51621e-07	11.6357	10.7269	12.062	7.24912	11.1196	11.1764	11.3153	NaN	11.0615	10.2952	NaN	8.7927	11.6177	NaN	10.7064	11.9705	11.3517	12.6741	NaN	11.6726	11.6631	9.58716	11.3141	10.435	12.0979	10.2754	12.286	11.3162	NaN	11.9939	11.4712	11.6902
NEDD4L	E3 ubiquitin-protein ligase;E3 ubiquitin-protein ligase;E3 ubiquitin-protein ligase NEDD4-like	5.96786e-09	12.7313	12.3345	13.0857	14.4387	13.8497	13.8276	13.1154	12.7045	13.4834	14.0217	13.9227	12.5035	13.0523	12.8941	13.6366	13.8874	13.5682	12.7516	12.8509	13.7635	14.0638	13.7206	13.1288	12.705	13.743	13.7462	13.0498	12.822	12.6459	13.6686	13.6946	13.4574
LMNA	Prelamin-A/C	4.91009e-09	13.0501	13.9689	13.8361	12.3374	12.2654	12.5252	12.4431	14.4726	11.5503	12.3791	15.2922	13.5945	13.0536	13.8073	12.1191	12.0523	12.2836	13.14	14.3165	11.8828	12.096	12.3838	12.2135	13.9176	11.3653	12.3333	12.7119	13.9531	13.368	11.1773	12.5138	12.123
MFN2	Mitofusin-2	7.69053e-08	10.9335	11.1605	11.1036	11.4337	11.5615	11.1617	11.5627	11.214	9.2465	11.0996	9.76497	11.1031	11.511	11.2977	11.026	11.6089	11.1322	10.4354	12.0454	11.6173	11.5942	10.42	11.2369	11.5649	10.9761	11.4637	11.5954	11.6647	10.9307	11.3767	11.4147	10.5922
HSPB1	Heat shock protein beta-1	2.56057e-06	11.1399	5.67705	9.54214	11.3505	6.04929	8.51813	11.324	11.3332	11.0285	8.99754	17.3656	10.1501	9.8962	10.495	9.81343	8.60215	8.35373	10.2808	11.7673	10.0011	7.64061	8.20315	10.6017	10.4876	11.0543	9.91751	11.5669	8.42914	NaN	12.3734	9.46079	NaN
LRSAM1	E3 ubiquitin-protein ligase LRSAM1	3.43016e-07	11.8285	11.4415	11.4418	11.4019	12.3926	12.3962	10.4117	11.3999	11.5858	12.222	11.9334	11.7932	11.4702	10.472	12.45	12.7133	12.3684	11.6171	10.1972	12.3526	12.6712	12.5414	11.854	11.2503	12.569	12.4712	11.4889	10.9573	11.5628	12.504	12.4168	12.6396
LCOR	Ligand-dependent corepressor	8.4878e-13	11.0962	10.3751	11.1017	10.9246	10.0644	9.92147	11.38	11.408	11.08	8.79251	NaN	11.2539	11.0933	10.7499	10.1885	10.6022	9.68175	10.8421	11.4886	10.4256	10.3178	9.40815	11.3776	11.1609	10.4079	10.1425	11.0947	11.5852	9.82491	10.6643	10.1899	NaN
SIPA1L2	Signal-induced proliferation-associated 1-like protein 2	2.81009e-10	11.4435	10.5389	10.4496	11.0438	11.9612	11.6067	11.3708	NaN	11.4176	12.2861	11.6722	10.5943	11.4478	10.8078	11.9757	12.3221	11.2585	11.0435	5.24412	12.1085	11.7824	11.6692	11.6631	10.907	12.2422	11.9188	11.6646	10.6956	10.8825	11.9202	11.9075	11.7035
PAFAH1B1	Platelet-activating factor acetylhydrolase IB subunit alpha;Platelet-activating factor acetylhydrolase IB subunit beta	4.24124e-08	14.9574	14.7534	15.125	15.895	15.7597	16.0516	15.3309	15.0127	16.4615	16.3034	16.4555	15.0689	14.9431	15.051	16.2413	16.1389	16.2023	14.9712	15.0414	15.8669	16.0892	15.5107	15.4616	15.1747	16.4403	15.9369	15.3016	15.1722	14.4285	16.5585	16.1318	15.9096
AARS1	Alanine--tRNA ligase;Alanine--tRNA ligase;Alanine--tRNA ligase, cytoplasmic	5.31554e-15	13.4133	13.4447	13.1527	14.2501	14.6896	14.3919	13.961	13.2915	14.3155	14.5083	14.469	13.6027	13.4009	13.2002	14.671	14.6285	14.1691	13.1939	13.0181	14.6716	14.5689	14.1494	13.6025	13.383	14.5211	14.3881	13.8184	13.2961	13.1959	14.7177	14.53	14.2144
SLC52A2	Riboflavin transporter;Riboflavin transporter;Riboflavin transporter;Riboflavin transporter;Solute carrier family 52, riboflavin transporter, member 2	5.24719e-07	10.6032	9.58404	9.09785	11.0089	10.8091	10.6801	10.5074	NaN	11.1058	10.9989	NaN	10.7059	10.8017	NaN	11.1339	10.6997	10.8217	NaN	NaN	10.8567	10.9208	10.4408	11.1324	10.2946	10.1948	10.3515	10.1985	NaN	9.54025	10.8957	10.7017	10.6222
CLCN4	Chloride channel protein;Chloride channel protein;Chloride channel protein;H(+)/Cl(-) exchange transporter 4	5.1924e-07	11.0198	9.79969	10.3406	10.6958	10.5731	10.6727	10.2066	10.8938	11.0998	10.8733	11.4734	11.1745	9.90044	9.54156	11.353	10.874	10.7149	10.7678	10.1456	11.3292	11.103	10.0095	11.4793	10.9269	11.4196	10.5343	11.0521	9.84004	9.77906	11.0318	10.9901	9.20469
POLR2A	DNA-directed RNA polymerase subunit;DNA-directed RNA polymerase II subunit RPB1	2.36071e-13	13.6977	13.147	13.6326	12.9312	12.5035	12.6492	13.9179	13.7501	12.6875	12.7424	11.6192	13.4474	13.7349	13.1578	12.6519	13.0976	11.6281	13.6596	14.1694	12.995	12.8204	12.2891	14.1074	13.6513	13.1894	12.7549	13.9155	13.4988	12.7161	12.8101	12.863	12.4048
TRIP12	E3 ubiquitin-protein ligase;E3 ubiquitin-protein ligase;E3 ubiquitin-protein ligase TRIP12	5.1549e-13	9.29192	NaN	NaN	6.85485	6.34674	7.8767	9.26524	NaN	8.38221	7.94888	NaN	7.79504	8.24332	NaN	7.95135	9.48339	7.08089	8.34007	NaN	9.00435	8.57776	NaN	9.61432	8.98191	9.42825	7.82251	9.4459	NaN	NaN	8.91008	8.03004	NaN
KHDRBS2	KH domain-containing, RNA-binding, signal transduction-associated protein 2;KH domain-containing, RNA-binding, signal transduction-associated protein 2	1.51302e-07	11.6986	12.3121	12.2102	10.9221	10.5479	11.1142	11.9277	13.1424	11.5324	10.6875	11.162	12.2509	12.2437	12.6477	10.9891	10.9644	11.4403	11.9659	12.9723	10.8938	11.0795	11.4543	12.491	11.9458	10.9538	10.975	11.864	12.0638	12.5482	11.164	10.7082	11.4184
KIF5A	Kinesin heavy chain isoform 5A	3.23066e-09	10.1626	NaN	9.50613	10.8901	11.3697	11.3823	10.0256	NaN	10.959	11.3722	1.33823	10.3364	9.91311	9.69517	10.966	11.581	11.0003	9.5464	NaN	11.6963	11.586	10.8297	10.8685	9.95281	11.5931	11.0958	10.8788	8.93948	8.28368	11.5594	11.242	9.62585
MTR	Methionine synthase	1.60519e-06	8.16233	NaN	NaN	8.39682	9.82339	9.41319	9.48093	NaN	10.4256	9.34366	NaN	NaN	8.9824	NaN	8.59892	9.96197	8.48336	8.501	NaN	9.44392	9.46272	7.06816	8.85741	9.96978	9.63537	8.95098	9.10242	NaN	3.75838	8.81224	9.70556	9.11985
SPATA5	Vesicle-fusing ATPase;Ribosome biogenesis protein SPATA5	3.61183e-05	NaN	NaN	NaN	NaN	5.33122	NaN	NaN	NaN	8.03118	NaN	NaN	NaN	NaN	NaN	7.44976	7.67561	NaN	NaN	NaN	8.64167	6.90166	NaN	NaN	NaN	8.7133	NaN	NaN	NaN	NaN	9.13919	NaN	NaN
GARS1	Glycine--tRNA ligase	5.36512e-09	15.3882	15.4048	15.0986	16.1166	16.2118	15.8822	15.573	15.3169	16.3297	15.7958	16.2529	15.5691	15.1457	15.4708	16.594	16.1419	15.8377	15.6108	15.4443	16.4089	16.1137	15.8029	15.5157	15.1586	16.3839	16.2414	15.5134	15.5232	15.2698	16.4534	16.0611	15.8332
SBF2	Myotubularin-related protein 13	7.36913e-06	13.9525	14.0309	13.6411	14.2198	12.2763	14.1083	12.4334	13.38	13.9543	11.5494	NaN	11.6271	11.839	NaN	14.4451	14.027	12.9123	12.9794	11.3153	12.2191	11.6361	14.1986	13.8444	14.0583	14.3991	12.8602	13.8989	10.5373	NaN	14.5103	9.61071	10.6484
TCF20	Transcription factor 20 (Fragment);Transcription factor 20	2.65458e-07	7.78389	NaN	NaN	NaN	NaN	NaN	10.3288	NaN	6.31501	NaN	NaN	NaN	NaN	NaN	7.90483	8.64765	NaN	NaN	NaN	9.52036	NaN	NaN	10.7926	NaN	9.02999	NaN	10.4815	NaN	NaN	8.05187	NaN	NaN
HARS1	Histidine--tRNA ligase, cytoplasmic;Histidine--tRNA ligase, cytoplasmic;Histidine--tRNA ligase, cytoplasmic	4.93961e-10	14.8738	14.757	14.3394	15.3833	15.206	14.9675	14.7687	14.3427	15.5774	15.0025	15.5581	14.7922	14.194	14.6438	15.3656	14.9692	15.1724	14.8122	14.4595	15.2155	14.9992	14.9927	14.7154	14.4956	15.3563	15.1918	14.6972	14.5599	14.6936	15.4567	15.1363	15.1575
GATM	Glycine amidinotransferase;Glycine amidinotransferase, mitochondrial	3.13687e-07	13.9608	14.2881	13.7574	10.9561	13.8339	13.6269	14.1065	14.399	14.2019	13.3527	13.8073	14.4275	14.2024	14.5011	13.9204	14.0244	13.7759	14.0273	13.5999	14.0271	13.2858	13.5699	13.8976	14.2139	13.1419	13.6546	14.2129	13.8035	14.2868	14.0657	13.4486	13.8926
NTRK1	Tyrosine-protein kinase receptor;Tyrosine-protein kinase receptor;High affinity nerve growth factor receptor	4.4662e-08	7.93244	NaN	NaN	11.7369	11.2855	9.54296	7.6635	NaN	9.76336	8.23468	NaN	NaN	7.26526	NaN	8.3344	9.71632	NaN	10.4779	NaN	8.41004	10.1554	9.93735	8.63708	NaN	10.0447	9.19415	8.7856	NaN	NaN	9.28376	9.09818	NaN
NT5C2	Cytosolic purine 5'-nucleotidase	4.21254e-13	12.7727	12.6386	11.7692	14.0797	13.6523	13.425	12.416	12.3425	13.6905	13.5398	13.3045	12.8364	12.6008	12.9058	13.6038	13.8957	13.4829	12.5106	12.6055	13.676	13.7522	13.413	12.5982	12.6228	13.6523	13.6785	12.9033	12.6045	12.8666	13.7534	13.5158	13.3762
MAPT	Microtubule-associated protein	5.58438e-07	13.9403	14.3795	14.3866	14.4166	15.7386	15.882	14.84	14.3831	15.9699	16.0364	15.4043	14.2799	13.1944	13.5985	16.0938	15.867	15.8756	14.5933	13.5861	15.8409	15.8806	15.4938	14.8889	14.511	16.1056	15.765	14.522	14.4982	13.2777	15.9632	15.716	15.1164
DNAJB5	DnaJ homolog subfamily B member 5	2.36508e-10	NaN	NaN	10.0098	11.0606	10.6967	10.6263	9.88789	NaN	10.9551	10.2071	NaN	9.88053	9.69048	9.42991	10.6261	11.3114	10.4261	8.6235	10.1396	10.1062	10.9076	10.7241	10.417	10.5085	11.5606	10.8332	10.0934	9.22633	8.83846	11.075	10.5794	8.4834
HDAC4;HDAC5	Histone deacetylase;Histone deacetylase (Fragment);Histone deacetylase (Fragment);Histone deacetylase (Fragment);Histone deacetylase 4;Histone deacetylase 5	1.13472e-06	10.1154	8.93632	NaN	10.5879	9.69995	9.94619	10.1041	NaN	10.9986	11.0773	NaN	10.0885	10.1272	NaN	11.1368	11.0865	9.50436	9.81976	NaN	10.5775	11.1165	NaN	10.5398	10.3019	11.2361	NaN	10.024	NaN	NaN	10.8145	10.3779	7.82658
SERPING1	Plasma protease C1 inhibitor	0.000192142	7.41218	NaN	9.75679	NaN	8.34794	NaN	7.82227	NaN	8.2084	6.64558	NaN	9.07031	NaN	NaN	9.47292	NaN	7.00138	9.14479	NaN	NaN	8.83798	9.38231	9.74362	12.4609	9.26185	8.83639	8.49737	NaN	NaN	9.11763	9.4481	NaN
HGS	Hepatocyte growth factor-regulated tyrosine kinase substrate	5.3034e-09	13.2811	12.9229	12.8823	13.428	13.916	13.7879	13.2145	12.7705	13.6958	13.9271	13.4295	12.987	12.8043	12.8523	13.8541	13.9847	13.4872	12.9171	13.244	13.9142	13.8093	13.6097	13.3964	13.1841	14.0214	13.8621	13.5683	13.2664	13.0604	14.0578	13.9048	13.8309
ITGB1	Integrin beta;Integrin beta;Integrin beta;Integrin beta-1	2.15622e-07	14.0035	13.8651	14.2531	14.0425	14.1031	14.3686	14.0004	14.6191	13.7778	14.6075	14.7877	13.4858	14.1159	13.7385	14.1384	14.4409	13.9649	13.7323	14.5231	14.2066	14.3685	14.2444	14.0306	13.9138	14.295	14.0089	14.0039	13.9386	14.1979	13.9405	14.2085	14.2559
HSPA9	Stress-70 protein, mitochondrial;Stress-70 protein, mitochondrial;Stress-70 protein, mitochondrial;Stress-70 protein, mitochondrial	1.26585e-11	16.3647	16.4573	16.5992	15.9574	15.9486	15.9853	16.2782	16.7627	16.0512	16.1169	16.5761	16.5573	16.2933	16.5755	16.0813	15.9084	16.0516	16.6206	16.9678	16.1726	16.0048	16.0602	16.4211	16.3041	16.1217	15.9425	16.3032	16.5768	16.5854	16.1712	16.0022	16.1933
EIF3E	Eukaryotic translation initiation factor 3 subunit E	2.33772e-08	14.3348	14.1061	13.9228	13.9013	13.7103	13.6072	14.0322	13.2246	13.988	13.4271	13.4635	14.2522	13.7378	13.7091	13.9897	13.6633	13.6514	14.3566	13.6605	13.6634	13.6163	13.3407	14.1767	14.0879	13.5941	13.6531	14.0007	13.7678	13.8255	13.8031	13.6715	13.3587
NACA	Nascent polypeptide-associated complex subunit alpha;Nascent polypeptide-associated complex subunit alpha;Nascent polypeptide-associated complex subunit alpha, muscle-specific form;Nascent polypeptide-associated complex subunit alpha;Nascent polypeptide-associated complex subunit alpha;Nascent polypeptide-associated complex subunit alpha	2.81477e-07	14.1061	14.0512	13.7504	14.0924	14.0087	14.0362	14.0476	14.2611	14.1689	13.7843	14.0529	14.2325	14.2028	14.2011	13.9658	14.0602	14.0411	14.0246	14.2721	14.0061	14.0137	13.8023	14.1414	14.0242	14.1057	14.2014	14.1696	14.1236	13.9657	14.1797	13.9462	13.9312
RPL13A	60S ribosomal protein L13a;60S ribosomal protein L13a;60S ribosomal protein L13a (Fragment);60S ribosomal protein L13a;60S ribosomal protein L13a	1.34836e-06	14.7767	14.7696	14.8494	15.4442	14.8092	15.1638	15.1878	14.5346	16.1438	14.303	14.2257	15.1966	15.39	14.1283	15.7186	15.5458	14.8141	14.9803	14.2318	15.4313	14.6355	13.5909	16.0592	14.7295	15.8786	14.9831	15.7207	14.5814	14.2581	15.9578	15.034	14.3015
CTSC	Dipeptidyl peptidase 1;Dipeptidyl peptidase 1;Dipeptidyl peptidase 1;Dipeptidyl-peptidase I;Dipeptidyl peptidase 1;Dipeptidyl peptidase 1	9.38518e-07	13.6531	14.1619	13.6965	13.6803	12.9982	12.9703	13.0203	13.6392	13.2501	12.0463	10.9944	13.9066	13.5501	13.2058	12.9266	12.8288	12.7739	13.7045	12.2951	12.9048	12.4715	12.4893	13.2284	13.7264	12.8024	12.7302	13.465	13.4578	12.6908	13.1485	12.4544	11.132
HNRNPA3	Heterogeneous nuclear ribonucleoprotein A3	2.62455e-08	15.6968	15.3538	16.0073	14.6959	14.8673	15.0684	15.9691	16.4175	15.6691	15.0108	13.5149	16.1214	15.8284	15.4348	15.2593	15.2522	14.8939	15.8193	14.9362	15.2016	15.2318	14.7789	16.1414	15.9081	15.5126	15.2298	16.1381	15.5613	14.7254	15.8102	15.1734	14.223
SGTA	Small glutamine-rich tetratricopeptide repeat-containing protein alpha	1.79166e-07	14.0596	14.1738	13.5455	13.942	14.4337	14.3261	14.1033	13.9963	14.7067	14.4073	15.0695	14.2202	13.9048	14.2944	14.8707	14.7889	14.6883	14.0022	14.0228	14.6973	14.6512	14.1711	13.9913	13.4556	14.8997	14.671	14.0671	14.0167	14.137	14.8652	14.607	14.0448
MTHFD2	Methenyltetrahydrofolate cyclohydrolase;Bifunctional methylenetetrahydrofolate dehydrogenase/cyclohydrolase, mitochondrial	6.13934e-08	13.3737	12.733	12.9998	12.0544	13.1248	12.3669	11.0442	12.8545	13.4526	12.3316	11.8587	14.0159	13.6556	12.6363	13.5108	13.0361	12.4729	13.4921	13.1633	13.1859	12.7619	11.8255	13.4484	13.0547	13.0705	13.1821	13.218	12.3991	12.3355	13.4232	13.0656	12.437
MARK3	Non-specific serine/threonine protein kinase;Non-specific serine/threonine protein kinase;Non-specific serine/threonine protein kinase;Non-specific serine/threonine protein kinase;Non-specific serine/threonine protein kinase;Non-specific serine/threonine protein kinase;Non-specific serine/threonine protein kinase;Non-specific serine/threonine protein kinase;Non-specific serine/threonine protein k…	5.43758e-07	11.3116	11.5146	11.316	12.6763	12.8939	12.3244	11.8562	11.3436	12.6117	12.6573	12.429	11.3286	11.3414	11.2672	12.7359	12.8482	12.5706	10.7604	11.1605	12.5896	12.6911	12.3224	11.3024	10.9222	12.9114	12.4291	11.521	11.3565	10.9903	12.9245	12.46	12.1704
POLA1	DNA polymerase alpha catalytic subunit;DNA polymerase;DNA polymerase alpha catalytic subunit	6.63405e-07	13.8821	13.5725	13.6136	14.1902	13.9919	14.0384	13.8106	13.8063	14.5409	13.8711	15.1985	13.3387	13.5476	13.9008	14.1732	9.56123	14.2092	12.3676	13.9553	14.0654	13.8893	14.2066	13.688	13.3677	14.3298	13.7862	10.2157	13.9529	13.6655	14.1787	13.8231	13.5203
SYNCRIP	Heterogeneous nuclear ribonucleoprotein Q	6.22475e-06	11.633	11.4435	10.9207	8.19197	10.6487	10.7374	10.3149	11.2969	10.6334	10.8708	10.0047	11.1946	11.2128	11.3718	10.7625	10.4169	10.9221	11.4312	8.76314	11.1191	10.3906	11.0986	11.3382	9.88174	11.0567	10.8284	11.31	10.8597	11.4463	11.0595	10.7555	11.0373
KPNA2	Importin subunit alpha;Importin subunit alpha;Importin subunit alpha;Importin subunit alpha-1	1.16334e-07	13.4749	13.2946	12.8529	13.1173	13.5261	13.1586	13.454	13.1493	13.8522	13.2164	13.2371	13.5102	13.1422	13.2129	13.7007	13.4839	13.3123	13.3649	12.9538	13.69	13.4805	13.1597	13.2815	13.1338	13.66	13.4294	13.3406	13.1173	13.2044	13.833	13.3191	13.2592
SEMA6B	Semaphorin-6B	3.46944e-08	8.91482	NaN	9.33241	10.2128	10.3249	9.38981	10.4513	NaN	11.0783	10.3904	NaN	9.50263	NaN	NaN	10.9518	10.7767	9.95269	10.2848	NaN	10.6226	10.3423	NaN	9.72061	9.43544	11.1992	10.0191	10.568	9.15505	NaN	11.4067	9.94453	NaN
ATP6V1G1	V-type proton ATPase subunit G;V-type proton ATPase subunit G;V-type proton ATPase subunit G;V-type proton ATPase subunit G 1	1.79482e-11	9.83341	10.6908	10.7857	10.7177	11.8727	12.2223	9.31826	NaN	11.8363	11.1416	12.7504	10.1385	10.2268	NaN	11.6047	11.968	12.1277	10.0986	NaN	11.3946	12.0642	12.0768	10.7218	9.64171	11.6065	12.0077	11.0746	10.445	10.5946	11.2822	10.5944	11.7321
PITRM1	Presequence protease, mitochondrial;Presequence protease, mitochondrial;Presequence protease, mitochondrial;Presequence protease, mitochondrial;Presequence protease, mitochondrial;Presequence protease, mitochondrial	7.88646e-07	11.7061	11.072	11.5249	11.4243	11.3695	10.9727	11.4151	6.08576	11.4959	11.2207	NaN	9.35449	11.2765	10.6467	11.596	11.331	10.3474	11.8622	11.2546	11.409	10.9249	11.1892	12.0917	11.49	11.8105	10.9653	11.9174	11.563	10.9125	11.6489	11.0277	10.9285
RSL24D1	Probable ribosome biogenesis protein RLP24	4.23569e-08	9.84316	NaN	9.98394	7.78983	10.547	10.5468	11.6864	NaN	8.25339	7.62181	NaN	12.0003	11.0937	NaN	11.3118	10.865	10.526	9.90279	NaN	11.0761	10.1851	NaN	7.6183	10.5061	11.5583	10.3839	7.00513	NaN	NaN	8.88993	10.1959	NaN
NCL	Nucleolin	2.70996e-08	18.286	18.3209	18.3964	17.0742	17.4101	17.3085	18.2562	19.0559	17.4702	17.2848	17.6742	18.0438	17.8976	18.2561	17.4729	17.3583	17.0633	18.2555	18.8293	17.537	17.2726	17.1646	18.3964	18.2849	17.6135	17.5352	18.3061	18.364	18.0688	17.7812	17.5755	17.2315
HNRNPA1	Heterogeneous nuclear ribonucleoprotein A1	3.0571e-09	17.5542	17.3603	18.0964	16.8197	17.111	17.3355	18.0267	17.7184	17.7721	17.0057	15.5662	18.3331	17.8818	16.9998	17.4781	17.6176	17.2911	17.8456	17.7452	17.565	17.4817	16.5866	18.2221	17.9972	17.7823	17.544	18.1497	17.5466	16.3718	18.2118	17.4601	16.1765
MKRN2	E3 ubiquitin-protein ligase makorin-2 (Fragment);E3 ubiquitin-protein ligase makorin-2;E3 ubiquitin-protein ligase makorin-2;E3 ubiquitin-protein ligase makorin-2;E3 ubiquitin-protein ligase makorin-2	2.90258e-06	10.2594	NaN	NaN	11.1153	11.5308	11.2787	10.2362	NaN	10.9734	NaN	NaN	10.4685	9.34318	NaN	11.1997	11.2231	11.3507	9.57136	NaN	11.7402	10.3244	NaN	9.94165	NaN	10.9868	10.6772	10.766	NaN	NaN	11.3019	11.3531	NaN
DDX1	ATP-dependent RNA helicase DDX1	4.35147e-09	15.7175	15.5992	15.7089	15.2729	15.3877	15.3996	15.8139	15.997	15.6219	15.3646	15.5895	15.7932	15.4545	15.8506	15.5418	15.448	15.2153	15.6418	15.8529	15.4295	15.4074	15.1434	15.945	15.7773	15.4254	15.4838	15.8094	15.587	15.4478	15.6431	15.5249	15.3166
CTSB	Cathepsin B	3.27137e-08	13.2588	13.4183	13.1712	12.2489	12.5623	12.1655	12.8009	13.4502	13.1258	11.8105	12.3745	13.5345	13.131	13.7518	12.69	12.5897	12.3771	13.0704	13.6441	12.5935	12.3458	12.359	13.3852	13.0173	13.0429	12.3914	13.1843	13.2663	13.3188	13.2032	11.9741	12.6087
CTSL	Procathepsin L	3.84829e-06	NaN	NaN	NaN	6.03117	8.54554	9.11493	8.86964	NaN	10.8643	6.32183	NaN	NaN	NaN	NaN	10.2198	10.6388	7.89053	6.37608	NaN	10.5158	10.1955	NaN	9.79548	NaN	10.8792	9.52365	9.46889	NaN	NaN	11.0735	9.34074	7.14104
KIF5C	Kinesin-like protein;Kinesin-like protein;Kinesin heavy chain isoform 5C	4.81388e-08	15.9236	15.4852	15.7151	16.8045	16.839	16.7374	16.3568	15.4708	16.7572	16.8741	16.3325	15.8231	15.7915	15.4905	17.0044	16.9311	16.439	15.8688	15.7293	16.9994	16.9265	16.5072	16.1072	15.754	17.0661	16.7055	16.0323	15.3059	15.4265	16.8282	16.7173	16.3399
EIF4H	Eukaryotic translation initiation factor 4H	2.48776e-07	14.2472	14.4092	13.921	12.9153	14.4274	14.2364	14.1655	14.3131	14.8917	13.8923	15.0142	14.3199	14.0009	14.4413	14.591	14.5343	14.1636	13.8734	14.3481	14.9455	14.0933	13.2167	14.1128	12.9041	14.9613	14.378	14.3054	14.1816	12.2472	14.9848	14.182	13.6398
PPIG	Peptidyl-prolyl cis-trans isomerase G;Peptidyl-prolyl cis-trans isomerase G;Peptidyl-prolyl cis-trans isomerase G;Peptidyl-prolyl cis-trans isomerase G (Fragment);Peptidyl-prolyl cis-trans isomerase (Fragment);Peptidyl-prolyl cis-trans isomerase G	5.73215e-09	10.7842	11.9981	11.2429	8.6352	10.6182	10.4237	12.4006	11.9947	10.5805	10.5265	NaN	11.8588	11.9634	11.2657	10.66	11.3814	10.4618	11.9879	10.3721	11.1191	11.0895	9.14808	12.4011	11.7303	11.1432	10.7517	12.4345	11.1799	11.2948	10.8395	10.7737	10.1121
ZC3H13	Zinc finger CCCH domain-containing protein 13	4.3883e-07	12.334	11.1591	11.7242	10.3782	10.5555	9.77918	12.0492	12.2116	10.0604	10.2961	NaN	10.3905	11.2074	10.9218	11.4357	11.4441	8.56332	12.1617	12.004	11.0638	10.6138	10.0699	12.4705	11.1087	11.6117	10.4942	12.0189	11.4956	10.9492	11.2121	10.4958	9.69215
NDUFAF1	Complex I intermediate-associated protein 30, mitochondrial;Complex I intermediate-associated protein 30, mitochondrial;Complex I intermediate-associated protein 30, mitochondrial;Complex I intermediate-associated protein 30, mitochondrial (Fragment);Complex I intermediate-associated protein 30, mitochondrial (Fragment);Complex I intermediate-associated protein 30, mitochondrial	4.45356e-06	9.36044	9.03248	9.06168	7.8377	7.96855	7.57899	9.49865	NaN	9.87464	8.72909	NaN	9.75779	7.2815	NaN	7.57884	9.25683	8.80099	8.1636	NaN	9.28092	9.21579	7.36078	10.4724	10.0121	10.2891	9.07218	6.32662	NaN	NaN	9.50076	8.95061	8.82146
NONO	Non-POU domain-containing octamer-binding protein	1.64415e-08	15.4784	15.7331	15.9763	14.4216	14.615	14.5994	15.3029	16.4367	14.4845	14.5426	14.5007	15.6486	15.5386	16.027	14.2226	14.473	14.6245	15.7833	16.4853	14.4576	14.5297	14.6463	15.1845	15.6327	14.2015	14.7298	15.3286	15.8615	15.5955	14.5684	14.5912	14.7369
LAMB1	Laminin subunit beta-1	1.25871e-08	12.0082	11.7129	11.9248	11.5877	12.6735	12.362	11.2221	8.81301	11.1616	13.166	13.8343	11.544	12.165	10.512	12.6838	12.6162	11.828	11.764	7.22137	12.8397	12.3565	12.6131	12.2408	11.751	12.5995	12.6051	12.1293	11.9807	10.865	12.5333	12.5975	12.6965
CTSA	Carboxypeptidase;Lysosomal protective protein;Carboxypeptidase;Carboxypeptidase	1.03115e-07	11.3392	11.8375	11.9383	7.80115	11.3797	10.3558	11.4623	12.819	11.488	10.7449	11.0801	11.4584	11.0033	11.6281	11.026	10.5422	10.7914	11.4684	11.3401	11.0061	10.4839	10.9566	11.4474	11.5252	11.1304	9.83299	11.8531	11.7472	11.7385	11.8978	9.80614	10.634
YKT6	Synaptobrevin homolog YKT6	9.55643e-08	13.0094	13.0228	12.3423	14.7698	13.6747	13.6266	13.0354	12.0168	14.1245	13.3167	13.3087	12.8951	12.603	12.4975	13.8078	14.0123	13.6836	12.7086	11.2887	13.962	13.9298	13.3722	12.9598	12.7482	14.1185	13.6244	13.2496	12.7714	12.1462	14.4421	13.2079	13.1025
PABPC4	Polyadenylate-binding protein;Polyadenylate-binding protein;Polyadenylate-binding protein 4	1.83751e-08	14.8265	14.9438	14.7159	14.637	14.1117	14.1433	14.4212	15.2596	14.2984	14.1669	14.4242	14.9302	14.7798	15.1018	14.3051	14.2841	14.3364	14.7775	15.2176	14.1516	14.2403	14.0733	14.7232	14.6056	14.2408	14.1873	14.4736	14.8571	14.825	14.3757	14.1208	14.3207
NOMO3;NOMO2	Nodal modulator 3;Nodal modulator 3;Nodal modulator 3;Nodal modulator 2	3.80982e-14	14.4363	14.3172	14.5763	13.2989	13.5912	13.4659	14.4789	15.1086	13.533	13.4426	13.3464	14.2683	14.2648	13.7747	13.5088	13.5965	13.095	14.3427	14.9536	13.699	13.6464	13.026	14.5523	14.2419	13.6782	13.3519	14.4921	14.6566	14.3671	13.7705	13.6188	13.1846
CAMLG	Guided entry of tail-anchored proteins factor;Guided entry of tail-anchored proteins factor CAMLG	2.22946e-06	13.0419	12.2997	12.0978	10.2129	12.9163	11.3609	9.85112	10.9934	10.244	13.1288	12.238	13.3372	12.2815	12.1641	13.5817	13.533	13.1198	12.3759	10.5394	13.1235	12.782	13.1519	13.322	12.3202	13.0876	12.7769	13.2452	14.0962	10.7083	13.2965	12.8198	13.2457
NMT1	Glycylpeptide N-tetradecanoyltransferase;Glycylpeptide N-tetradecanoyltransferase 1	7.03227e-08	12.5287	11.6356	11.3636	12.1897	12.7898	12.5354	12.643	12.8199	12.8887	12.2636	12.5914	12.8748	12.6029	11.5529	13.1271	13.3649	12.2353	12.5268	8.65023	13.2508	12.7823	12.1373	13.6716	12.7184	13.3199	12.6387	13.4306	11.5507	12.8695	13.6534	12.4818	11.0622
SCFD1	Sec1 family domain-containing protein 1	2.97165e-08	13.3409	13.2294	13.0863	12.6276	13.0869	12.9153	12.9959	13.2521	13.3053	12.9205	14.0584	13.0828	13.0139	13.3009	13.1751	12.9735	13.0772	13.131	12.8441	13.2058	13.0412	12.8085	13.1569	12.7347	13.0877	13.1534	13.0824	13.1116	13.0566	13.2246	12.9404	13.0225
NEK9	Serine/threonine-protein kinase Nek9	9.06302e-11	11.1673	10.7293	10.339	11.8623	12.1279	11.7048	11.7168	9.70344	11.8357	11.8668	11.955	11.0211	11.1831	10.2656	12.0941	11.9007	11.4642	11.3897	10.7989	12.1065	11.7189	11.6858	11.5107	11.0608	12.1329	11.9734	11.282	10.3121	10.2585	12.0209	11.8569	11.3767
NPM1	Nucleophosmin	3.99533e-07	17.6057	17.4504	17.8863	16.485	16.7614	16.6572	17.5261	17.88	17.0907	16.495	17.1253	17.8936	17.6872	17.843	16.8493	16.8508	16.8791	17.4767	18.088	16.8153	16.7023	16.7654	17.7606	17.4045	16.9061	16.8078	17.5752	17.5017	17.209	17.1727	16.6296	16.1639
PTGES2	Prostaglandin E synthase 2	5.62084e-10	10.6837	10.63	10.873	11.1243	10.7079	10.7332	11.2811	NaN	11.5767	10.6895	NaN	11.7451	11.4236	9.49775	10.8271	11.3227	11.2636	11.6393	10.6815	11.3184	11.0452	10.7602	12.1207	10.9783	11.8636	10.9236	11.8594	NaN	11.2928	12.2629	10.6935	10.2039
TJP1	Tight junction protein ZO-1;Tight junction protein 1 (Zona occludens 1), isoform CRA_e	3.0389e-11	12.1676	11.3785	11.9953	13.0332	12.8847	12.7682	12.2935	11.5448	12.5564	13.0934	12.687	11.4887	11.8969	11.649	13.165	13.0798	12.2371	11.7645	11.6731	13.1478	13.0368	12.6465	12.208	12.2764	13.0509	12.9616	12.1584	11.9447	11.721	12.6796	13.0322	12.6546
NDUFB9	NADH dehydrogenase [ubiquinone] 1 beta subcomplex subunit 9	2.45287e-07	12.4734	12.8551	13.1204	11.8156	12.498	12.7531	12.6231	13.1382	13.1204	12.5092	12.9761	12.7598	12.9657	12.6672	12.3812	12.962	12.9289	12.387	13.1386	12.6758	12.6797	12.3356	13.0099	12.2635	12.7908	12.687	12.903	12.8299	13.0855	13.0488	12.5924	11.8404
G3BP2	Ras GTPase-activating protein-binding protein 2	4.28794e-07	12.6884	13.0193	13.1201	13.052	11.9556	11.2491	12.9868	13.2675	12.6875	10.8801	12.3519	12.6519	11.8927	13.7443	12.34	11.9785	10.233	12.6371	13.8669	12.2824	11.6129	12.7012	12.9884	11.9716	11.7926	11.4224	12.6203	13.1263	13.2346	12.2717	11.5532	12.3358
EIF4G1	Eukaryotic translation initiation factor 4 gamma 1	3.43505e-09	14.7941	13.9825	14.1075	14.5633	14.3626	14.2709	14.6681	14.3452	14.1236	14.3206	13.6742	14.071	14.1362	13.7407	14.5369	14.4027	13.6654	14.501	14.3448	14.5453	14.4034	13.9975	14.7833	14.5759	14.6808	14.246	14.6456	14.2671	13.6904	14.2394	14.4624	13.8208
CSNK2B	Casein kinase II subunit beta	2.3759e-07	12.7313	12.536	10.1533	12.9674	12.6676	12.5409	11.8932	11.4557	13.0344	12.6183	11.5282	12.5664	12.1085	11.5828	12.8804	12.7254	12.2108	12.3144	10.2548	12.7187	12.5995	10.9977	12.3928	12.2837	12.8395	12.7403	12.4758	11.8367	10.7729	13.0328	12.5632	11.9065
KPNA4	Importin subunit alpha;Importin subunit alpha;Importin subunit alpha-3	2.6844e-09	13.1767	12.1337	12.5323	10.6188	13.4461	13.0858	10.9799	13.0354	13.6557	13.58	14.0582	12.6884	12.6451	12.9134	13.6874	13.5294	13.6091	13.1826	12.9219	13.8779	13.4344	12.5581	12.9836	12.5397	13.8027	12.8175	12.7806	12.8204	12.4095	13.3844	13.3531	13.244
EIF3I	Eukaryotic translation initiation factor 3 subunit I	3.06589e-07	14.3154	14.2841	13.7783	14.0887	13.9358	13.8145	14.1485	14.3302	14.275	13.5524	13.9628	14.4126	14.1036	14.2513	14.0825	13.9424	13.8268	14.4607	14.3199	14.0868	13.8633	13.7671	14.3102	14.2571	14.0753	13.9928	14.1425	14.2311	14.1088	14.3374	13.8552	14.0703
RPL19	Ribosomal protein L19;Ribosomal protein L19;Ribosomal protein L19;60S ribosomal protein L19	1.77638e-06	9.54636	NaN	11.2595	10.1022	NaN	9.86683	10.4012	NaN	8.0808	NaN	NaN	8.8174	9.59882	NaN	10.2508	10.8166	10.6449	10.998	NaN	10.4147	8.02681	NaN	9.10334	NaN	9.13021	NaN	8.23334	NaN	NaN	10.8626	9.21395	NaN
G3BP1	Ras GTPase-activating protein-binding protein 1	4.98923e-08	13.3514	12.5984	13.2842	13.0813	13.1157	13.2043	13.8142	13.4694	13.3144	13.1054	12.6977	13.5485	13.5784	13.0951	13.1289	13.1959	13.2283	13.634	13.5323	13.3116	13.2067	12.7534	13.7454	13.4164	13.1429	13.2368	13.8245	12.9547	13.3013	13.6961	13.0019	12.9161
NSD2	Histone-lysine N-methyltransferase NSD2	9.88901e-07	9.87051	8.33142	7.06154	8.13509	10.3394	9.08671	8.8185	NaN	7.42621	7.73542	0.865414	9.91657	8.97828	10.0412	7.11499	10.2336	8.5173	9.32631	9.31834	9.79112	9.66199	8.68982	10.3561	8.63334	9.95528	10.4737	9.81632	2.86712	1.13724	9.4488	10.1707	NaN
NDUFAF2	NADH dehydrogenase [ubiquinone] 1 alpha subcomplex assembly factor 2	5.25877e-08	NaN	NaN	NaN	NaN	NaN	NaN	NaN	NaN	8.90946	NaN	NaN	NaN	6.54287	NaN	6.07202	NaN	6.58049	NaN	NaN	8.10445	NaN	NaN	8.38326	NaN	NaN	NaN	5.52945	NaN	NaN	8.49201	NaN	NaN
PRPF40A	Pre-mRNA-processing factor 40 homolog A	6.95426e-09	14.0225	13.8108	13.8797	13.6321	12.6788	12.5451	13.969	14.4455	12.8578	12.4016	12.1992	13.9309	13.81	13.3856	12.8062	12.6725	11.8078	14.2479	14.5183	12.6995	12.4975	12.3715	14.1589	13.7015	12.678	12.637	13.8678	13.9629	13.6288	12.9899	12.7965	12.696
MRPS22	28S ribosomal protein S22, mitochondrial;28S ribosomal protein S22, mitochondrial;28S ribosomal protein S22, mitochondrial;28S ribosomal protein S22, mitochondrial	4.95163e-08	12.6897	12.94	12.232	12.1589	12.24	12.074	12.9818	13.2264	12.7356	11.9391	13.033	13.203	12.9975	13.269	12.355	12.6565	12.076	13.1759	13.3135	12.7362	12.3143	12.1371	13.012	12.7726	12.6851	12.3313	12.9374	13.0457	13.1126	12.746	12.1874	12.1578
PLCB4	1-phosphatidylinositol 4,5-bisphosphate phosphodiesterase;1-phosphatidylinositol 4,5-bisphosphate phosphodiesterase;1-phosphatidylinositol 4,5-bisphosphate phosphodiesterase;1-phosphatidylinositol 4,5-bisphosphate phosphodiesterase;1-phosphatidylinositol 4,5-bisphosphate phosphodiesterase;1-phosphatidylinositol 4,5-bisphosphate phosphodiesterase;1-phosphatidylinositol 4,5-bisphosphate phosphodies…	9.3936e-09	10.0386	NaN	8.73546	11.0099	10.9041	10.1621	10.8929	NaN	9.74947	10.2473	NaN	9.07516	9.34052	NaN	10.3669	10.0787	10.7806	9.89628	NaN	10.6669	10.474	10.6358	11.0745	9.46459	10.7997	10.3624	10.22	NaN	10.2515	10.6463	10.6472	9.3437
ZNF423	Zinc finger protein 423	7.20987e-11	NaN	NaN	NaN	NaN	NaN	6.90361	8.80079	NaN	7.31151	NaN	NaN	NaN	NaN	NaN	6.50231	8.14457	NaN	NaN	NaN	7.84203	8.01329	NaN	9.2808	NaN	8.56414	6.01122	8.64123	NaN	NaN	8.43039	5.99921	NaN
RPS20	40S ribosomal protein S20 (Fragment);40S ribosomal protein S20	6.91981e-07	14.4247	14.6909	14.5692	13.0226	13.7708	14.2718	13.4152	13.5228	14.4654	13.5354	12.4124	14.1263	14.3958	14.0575	14.2461	14.2136	14.1347	14.3405	13.9039	13.8465	13.727	13.8955	14.1214	13.9499	14.1602	13.6992	14.4128	13.975	13.7072	14.2754	12.5861	13.0077
ARFGEF2	Brefeldin A-inhibited guanine nucleotide-exchange protein 2	1.1217e-06	10.5415	10.1771	NaN	10.4917	10.8616	10.8551	10.0891	9.46393	10.8012	10.5589	9.85278	11.2237	NaN	NaN	10.0724	10.359	9.68849	8.64669	NaN	10.3116	10.2373	10.5663	10.4628	10.0599	9.95036	8.85322	9.98773	10.2072	10.6503	10.4943	9.81522	9.35073
PIP5K1C	Phosphatidylinositol 4-phosphate 5-kinase type-1 gamma	3.98381e-10	12.1007	11.5629	11.219	12.8321	12.8413	12.6989	10.9789	11.205	8.81244	12.0392	11.964	11.7729	11.4847	10.5736	12.0092	13.0348	12.1607	10.1947	9.19741	13.104	13.1473	12.0045	11.0092	10.8551	11.8782	12.9229	11.9571	11.5444	10.7733	13.1003	12.6569	11.9636
ALG8	Alpha-1,3-glucosyltransferase;Alpha-1,3-glucosyltransferase;Alpha-1,3-glucosyltransferase;Alpha-1,3-glucosyltransferase;Alpha-1,3-glucosyltransferase;Alpha-1,3-glucosyltransferase;Alpha-1,3-glucosyltransferase;Alpha-1,3-glucosyltransferase;Alpha-1,3-glucosyltransferase;Alpha-1,3-glucosyltransferase;Alpha-1,3-glucosyltransferase;Alpha-1,3-glucosyltransferase;Alpha-1,3-glucosyltransferase;Alpha-1,3…	8.00047e-07	11.9974	12.0406	11.6407	10.9667	10.7753	10.8211	11.7014	NaN	11.136	10.4832	10.5507	11.2479	11.9917	10.8332	11.2159	10.7473	11.2493	11.9506	11.8195	10.9487	10.5955	10.9241	11.7548	11.8918	10.8011	10.8462	11.8125	11.6604	11.517	11.1735	10.7989	10.6982
VRK1	Serine/threonine-protein kinase VRK1	1.02084e-06	12.6329	12.739	12.3237	12.2901	11.4936	11.4273	13.0051	11.6122	12.3998	11.4857	10.5558	12.8558	12.4235	12.4911	11.6257	11.7783	11.4864	12.9191	12.2222	12.0106	11.6515	11.0533	12.9821	12.8032	12.3045	11.6482	12.9152	12.9083	12.6353	12.4615	11.5824	10.8271
CANX	Calnexin	2.26771e-09	14.6204	14.1599	14.933	14.5465	14.6767	14.6717	14.7115	14.4725	14.9149	14.6697	13.9122	14.4735	14.7253	13.44	14.952	14.9516	14.5637	14.4924	14.4355	14.7255	14.8152	14.1125	14.9745	14.7954	14.8711	14.4229	14.7428	13.8749	12.9067	14.9061	14.7035	14.0792
DST	Dystonin	5.31554e-15	11.4852	10.9556	11.5015	12.3979	12.1133	12.34	11.9263	11.162	12.0575	12.2189	10.1879	11.2022	11.5383	11.0726	12.3852	12.5921	11.4257	11.1521	11.2078	12.5906	12.6177	11.8283	12.1776	11.7905	12.5218	12.2128	11.8943	10.9588	10.9828	11.9556	12.4461	11.499
AKAP8	A-kinase anchor protein 8	9.56592e-09	11.9409	11.3753	11.5608	7.72317	10.8644	10.2798	11.1801	11.8277	10.0603	10.2918	10.1593	11.5778	11.7249	10.9513	10.099	10.4199	9.60591	11.2512	11.4283	10.3301	10.0415	9.35808	11.9378	10.8922	9.00962	10.4572	11.5897	11.558	9.77273	10.7511	10.4276	9.1011
BSG	Basigin	2.40769e-06	9.28708	8.83278	NaN	6.87828	NaN	8.11675	10.3047	0.431596	10.6052	NaN	NaN	9.15303	7.27707	NaN	10.4606	9.89237	8.96776	9.12303	NaN	10.6308	8.02002	8.45778	9.1853	6.74397	9.86473	8.0909	8.57493	NaN	NaN	10.0459	8.57992	NaN
SLC6A15	Transporter;Transporter;Sodium-dependent neutral amino acid transporter B(0)AT2;Transporter;Transporter;Sodium-dependent neutral amino acid transporter B(0)AT2;Sodium-dependent neutral amino acid transporter B(0)AT2;Transporter;Transporter;Sodium-dependent neutral amino acid transporter B(0)AT2;Sodium-dependent neutral amino acid transporter B(0)AT2 (Fragment);Sodium-dependent neutral amino acid …	1.68826e-06	9.75415	NaN	NaN	8.295	9.50283	9.3969	9.4252	10.4012	8.55596	9.37165	NaN	NaN	9.2389	NaN	9.6696	9.37154	8.00253	9.16998	NaN	10.0363	9.73385	NaN	9.80655	NaN	9.6203	9.14731	9.26293	NaN	NaN	8.7792	9.5993	9.02592
ZC3HAV1	Zinc finger CCCH-type antiviral protein 1	5.86327e-06	NaN	NaN	NaN	9.82785	9.98755	7.63169	8.96582	NaN	7.16906	8.44898	NaN	8.4641	9.54273	NaN	9.97582	10.2715	9.81948	9.01504	NaN	9.87109	9.72813	NaN	9.43247	NaN	9.95808	9.84819	8.30969	NaN	NaN	9.16638	10.2351	NaN
DTNA	Dystrobrevin alpha;Dystrobrevin alpha;Dystrobrevin;Dystrobrevin;Dystrobrevin alpha (Fragment);Dystrobrevin alpha;Dystrobrevin;Dystrobrevin;Dystrobrevin alpha;Dystrobrevin alpha;Dystrobrevin alpha;Dystrobrevin alpha;Dystrobrevin alpha;Dystrobrevin alpha;Dystrobrevin alpha	1.22199e-07	8.25387	9.13098	8.08437	10.2033	10.0267	9.81589	8.85352	NaN	9.78456	9.71787	NaN	9.23739	10.7429	NaN	9.93025	10.3322	8.71107	7.69593	NaN	10.1791	10.5228	9.26078	9.63759	9.4355	10.0979	9.152	8.92376	NaN	NaN	10.1014	9.85973	8.02697
CTSZ	Cathepsin X;Cathepsin Z;Cathepsin Z;Cathepsin Z;Cathepsin X;Cathepsin Z;Cathepsin Z;Cathepsin Z;Cathepsin Z;Cathepsin Z;Cathepsin Z;Cathepsin Z;Cathepsin Z;Cathepsin Z;Cathepsin Z;Cathepsin Z;Cathepsin Z;Cathepsin Z	1.09779e-06	11.6828	11.3421	11.6955	10.3405	8.38772	9.50365	10.4609	12.4616	11.1136	8.28275	NaN	11.403	11.5877	11.9655	10.4626	10.6299	9.31229	11.3576	NaN	10.1036	8.56707	10.4985	11.5641	12.1041	10.8996	10.6864	11.3722	12.7481	11.7946	10.822	10.5678	8.16157
AAR2	Protein AAR2 homolog	2.48921e-07	NaN	10.9027	NaN	10.0292	9.40013	10.0218	10.0131	NaN	8.99358	8.46069	NaN	8.37403	10.1129	10.9473	8.01117	10.6356	9.82873	8.46282	NaN	10.7497	10.654	8.95562	8.27661	11.1537	9.6083	10.2085	10.0248	10.4106	9.01211	9.9615	10.1691	10.1703
FAM126A	Hyccin	1.43067e-05	NaN	NaN	NaN	10.1915	6.39363	9.29771	8.16007	NaN	8.11156	9.01079	NaN	8.17379	NaN	NaN	7.54958	8.02927	10.0452	8.23764	NaN	7.20638	6.74801	NaN	NaN	NaN	8.31528	9.137	8.65317	NaN	NaN	8.3538	8.48178	8.01786
TCERG1	Transcription elongation regulator 1	6.26806e-08	14.6256	13.8487	14.4633	13.4743	13.2964	13.384	14.4981	14.5495	13.1097	13.3684	12.4072	14.1108	14.41	14.0156	13.4659	13.4393	12.831	14.6752	14.2804	13.5227	13.2763	13.0451	14.7414	14.4076	13.6764	13.2286	14.511	14.2688	13.408	13.4264	13.3859	13.1096
SNX9	Sorting nexin;Sorting nexin;Sorting nexin;Sorting nexin-9	1.2049e-08	12.2992	11.2539	11.4499	12.9708	12.7382	12.4318	12.2424	NaN	12.5226	12.4825	13.7324	12.3457	12.1022	10.5835	12.5744	12.9406	12.3144	12.0466	12.6697	12.7888	12.6286	12.5101	11.9696	11.7539	12.8896	12.4985	11.9061	11.5868	10.9308	12.8189	12.5139	12.6445
ANO6	Anoctamin;Anoctamin;Anoctamin;Anoctamin;Anoctamin;Anoctamin;Anoctamin-6	1.20705e-06	9.82971	NaN	10.1067	10.8115	10.4176	10.583	9.98574	NaN	9.87328	10.4203	NaN	NaN	7.34549	NaN	10.4393	10.2836	10.1683	9.46547	NaN	11.2164	10.0757	9.93567	10.1601	9.30062	10.0367	10.6695	10.4432	NaN	NaN	10.1396	11.0292	9.05494
ALG5	Dolichyl-phosphate beta-glucosyltransferase	1.39565e-09	12.1097	11.2725	11.365	11.0609	11.6499	11.6105	11.4375	NaN	12.1761	11.8447	9.85333	10.6941	11.2971	9.61453	11.9877	11.857	11.9576	11.8428	NaN	11.2665	11.2762	10.4492	11.9966	11.2791	12.1679	11.1588	11.6578	10.5887	11.4912	11.8952	11.8186	10.6269
NAXD	ATP-dependent (S)-NAD(P)H-hydrate dehydratase	1.48498e-07	11.4035	11.2003	9.69952	12.3956	11.9354	11.4866	11.8143	NaN	8.51983	11.9491	10.7859	12.0198	11.3507	10.5972	11.8571	11.742	12.0142	11.5938	10.7266	11.797	11.8121	11.8548	11.5832	10.712	12.1229	11.9786	11.5122	10.4524	11.1577	12.3884	11.8579	11.8701
SCARB1	Scavenger receptor class B member 1;Scavenger receptor class B member 1;Scavenger receptor class B member 1;Scavenger receptor class B member 1;SCARB1 protein;Scavenger receptor class B member 1;Scavenger receptor class B member 1	1.24631e-12	10.6751	10.4374	8.76103	9.49235	9.36512	9.13221	10.6634	NaN	9.74682	9.20802	NaN	9.17129	10.2041	NaN	8.40101	9.81693	9.08587	10.3205	NaN	10.3834	9.8128	7.29413	10.7861	10.7482	10.4156	10.0195	10.522	NaN	NaN	10.388	9.46849	NaN
SIRT5	NAD-dependent protein deacylase sirtuin-5, mitochondrial;NAD-dependent protein deacylase sirtuin-5, mitochondrial	4.90728e-08	10.3766	NaN	NaN	9.66863	10.1684	10.3324	9.67236	NaN	10.1264	10.6369	9.66931	NaN	10.516	NaN	9.87301	10.1383	10.5032	10.7025	NaN	9.46092	10.6998	8.03132	9.85802	NaN	10.2062	10.419	9.20882	NaN	9.15796	9.42348	10.5769	9.37145
BACE1	Beta-secretase 1	4.48855e-07	10.6737	10.5174	10.2093	10.4799	10.9211	NaN	9.80702	0.464271	10.9158	10.5436	9.53522	9.96571	10.088	10.2374	11.2102	10.7521	10.8533	9.02421	NaN	10.7097	10.7728	10.7912	10.5877	9.65541	11.2275	10.7863	7.97179	NaN	10.2898	10.885	NaN	10.5592
MAPT	Microtubule-associated protein	4.77047e-10	14.9088	15.5975	15.3477	16.3216	16.7145	16.7715	15.687	14.5524	16.3477	16.6587	16.3533	15.4829	15.1594	15.8924	16.5994	16.7811	16.6225	15.1512	15.3564	16.654	16.7796	16.6874	15.3425	15.3979	16.4256	16.6114	15.4076	15.6872	15.2304	16.4227	16.5659	16.3845
RBPJ	Recombining-binding protein suppressor of hairless (Fragment);Recombining-binding protein suppressor of hairless (Fragment);Recombining-binding protein suppressor of hairless (Fragment);Recombining-binding protein suppressor of hairless;Recombining-binding protein suppressor of hairless;Recombining-binding protein suppressor of hairless (Fragment);Recombining binding protein suppressor of hairless	5.88415e-08	11.7787	11.1828	11.1946	11.3444	9.41898	10.2147	9.93713	10.6718	9.30181	11.1022	9.70727	8.59019	11.1264	11.8497	9.84622	10.3496	10.2443	11.6154	11.0592	9.83183	10.0483	10.6342	11.3938	10.8687	10.2512	10.1227	11.0434	10.7399	11.4242	10.325	NaN	11.0256
WAC	WW domain-containing adapter protein with coiled-coil	8.78683e-11	10.4753	10.462	9.72434	8.62365	9.61323	8.97742	9.95421	NaN	9.70868	9.25124	NaN	10.6616	10.4616	8.80724	8.61867	10.6574	9.20723	11.0282	9.14613	10.3882	9.82541	NaN	11.1746	10.0539	9.7711	8.94842	10.8824	9.02276	9.04836	10.4565	9.34213	8.03003
SIGMAR1	Sigma non-opioid intracellular receptor 1	9.11176e-07	12.059	12.1235	9.71081	10.4804	10.8128	11.3032	11.3914	11.6571	12.1454	11.4313	12.0389	11.9076	11.5718	11.6969	12.0013	11.3012	11.5774	11.7865	11.8029	11.3858	11.2611	12.0457	11.8846	11.1174	11.7469	10.6974	11.9297	12.4036	11.5626	11.6079	11.1629	11.2453
CRAT	Carnitine O-acetyltransferase	1.64191e-08	12.1944	12.2205	12.1529	12.2675	11.7058	11.5886	12.4246	12.4448	12.1685	11.7306	11.9154	12.2926	12.0746	11.985	12.1149	11.7302	11.9976	12.2523	11.9142	11.7058	11.6973	11.3676	12.6667	12.1765	12.1313	11.86	12.1843	11.9353	12.5605	12.2767	11.782	11.5189
TUBG1	Tubulin gamma chain;Tubulin gamma-1 chain	3.36118e-09	12.552	12.1398	12.5069	12.9169	13.2481	12.9531	12.3677	11.4469	12.2636	12.3635	11.2301	12.5518	11.7762	12.7164	13.6986	13.4532	13.0433	12.607	12.2946	13.6883	13.1546	11.926	13.2507	12.1573	13.8506	12.9243	12.9961	12.6756	13.0764	13.8896	13.1528	12.9225
NAMPT	Nicotinamide phosphoribosyltransferase	1.46579e-11	13.9688	13.7056	13.4006	13.6358	13.8445	13.7094	12.9784	12.8404	13.971	13.2429	14.3552	14.0447	13.4848	12.9461	13.9479	13.9366	13.7481	13.7696	12.8927	13.8396	13.8074	13.742	13.841	13.8817	13.7817	13.9022	13.6021	13.4187	13.2044	14.0717	13.8139	12.9499
SMPD4	Sphingomyelin phosphodiesterase 4;Sphingomyelin phosphodiesterase 4;Sphingomyelin phosphodiesterase 4;Sphingomyelin phosphodiesterase 4 (Fragment);Sphingomyelin phosphodiesterase 4	9.35652e-09	11.2197	11.1753	10.3788	3.9183	9.21402	9.34419	10.8537	NaN	10.1491	8.70074	10.0414	10.801	10.7369	9.9125	8.11124	9.90344	9.74031	10.287	NaN	9.78542	9.63366	7.07209	11.142	10.351	10.2143	9.22135	11.131	10.7945	9.96848	10.0549	9.65584	NaN
DDX20	RNA helicase;Probable ATP-dependent RNA helicase DDX20	1.77245e-10	10.7673	9.70645	9.43504	9.97242	10.6323	10.2354	10.028	10.5146	10.3834	9.4239	NaN	9.59643	10.3115	5.84512	10.9284	10.548	10.016	10.8057	10.6554	10.981	10.3601	10.0984	11.4099	10.8837	11.201	10.0809	11.4063	10.9083	9.92051	10.8575	10.5725	10.2914
SF1	Splicing factor 1	5.79175e-09	13.4862	13.8751	13.6116	13.7442	13.0838	12.9732	13.8955	13.1816	12.5432	12.5388	11.523	13.8441	13.5329	13.9144	12.9824	13.1587	12.5891	13.6955	13.9341	13.2911	12.8145	12.3511	13.9598	13.6297	12.8456	13.0338	13.9515	14.0196	13.56	13.3272	12.9228	13.0694
DBT	Lipoamide acyltransferase component of branched-chain alpha-keto acid dehydrogenase complex, mitochondrial;Dihydrolipoamide acetyltransferase component of pyruvate dehydrogenase complex;Lipoamide acyltransferase component of branched-chain alpha-keto acid dehydrogenase complex, mitochondrial	7.48413e-08	10.9881	10.6416	10.93	7.15198	10.7126	10.1227	10.6274	9.41955	9.09226	10.3242	NaN	10.2565	11.0305	10.0122	9.77001	11.4431	10.4057	10.651	9.59672	11.4981	10.6576	9.50733	10.2754	11.1667	9.86729	10.7193	11.7378	9.8429	8.54648	11.3462	9.47134	8.51715
P4HB	Protein disulfide-isomerase	6.13408e-08	15.7907	15.7976	16.1358	15.5337	15.4074	15.5155	15.6925	16.6718	15.8224	15.3196	16.7911	15.9479	15.6944	16.1544	15.6605	15.51	15.612	15.8511	16.3095	15.5466	15.3591	15.3609	15.7636	15.728	15.5755	15.351	15.5148	15.813	15.8717	15.6909	15.474	15.6581
ACSL3	Fatty acid CoA ligase Acsl3	1.28306e-08	12.9361	12.2383	12.4937	13.1124	13.1363	12.8797	13.2607	11.4959	13.4132	12.6215	12.3233	12.8839	12.6427	12.2169	13.2621	13.1925	12.9431	12.5531	11.0108	13.2041	13.0226	12.5867	13.0663	12.6936	13.3343	12.8675	13.0378	12.8227	11.9731	13.3319	13.1308	12.4222
HTT	Huntingtin	7.82238e-13	11.2107	10.1202	9.44921	12.1856	12.0963	11.4019	11.5199	NaN	11.6038	11.7558	9.72952	11.483	10.4988	10.1339	12.6516	12.308	10.7742	10.8099	8.37502	12.6421	11.9684	10.8365	11.9716	11.1459	12.9064	11.9801	11.8564	10.8115	10.3979	12.2277	12.0683	11.0058
AKAP8L	A-kinase anchor protein 8-like	8.68297e-09	11.4933	11.9653	11.6487	9.67798	10.9965	10.9858	11.609	11.157	10.6485	10.3751	0.831839	11.8878	11.9047	11.7914	11.2497	11.511	10.6431	11.9478	12.09	11.2221	11.2072	10.3313	11.7027	11.6669	11.2348	11.2444	12.2831	11.7581	11.282	11.5411	11.0746	10.7769
EIF2AK2	Interferon-induced, double-stranded RNA-activated protein kinase;Interferon-induced, double-stranded RNA-activated protein kinase;Interferon-induced, double-stranded RNA-activated protein kinase	8.54337e-07	10.4042	10.3848	9.39734	9.50555	9.11929	9.10413	9.37625	NaN	10.0135	9.38529	NaN	10.7462	9.95346	NaN	8.75358	9.86439	9.60772	9.2569	NaN	10.1357	9.52266	9.17866	10.6677	9.17813	10.2289	8.88815	10.2127	10.4369	5.84856	10.4131	10.0834	8.20878
SLC3A2	4F2 cell-surface antigen heavy chain	1.47875e-08	13.6971	13.9622	14.1055	14.9538	14.5943	14.2383	13.9379	13.3862	14.362	14.5091	15.0597	14.0601	14.1768	13.9865	14.8912	14.6643	14.3444	14.159	14.2389	14.5889	14.4876	14.5832	14.0217	13.9146	14.4888	14.4931	13.7867	13.884	14.0429	14.2002	14.5279	14.2235
DNAJC10	DnaJ homolog subfamily C member 10	1.09274e-07	12.9644	13.0334	13.4244	13.6468	12.7991	13.1433	13.1288	13.8169	12.8276	12.6191	12.5308	12.787	13.3045	12.9244	12.983	12.8044	12.9193	13.0251	13.364	12.8619	12.9637	12.9363	13.3139	13.0799	12.8127	12.6855	13.3029	13.1496	12.7069	12.7594	12.8707	12.7859
ARHGAP21	Rho GTPase-activating protein 21	6.60038e-14	11.8446	10.8906	11.5077	12.133	12.2742	12.3615	12.0929	8.07175	12.319	12.6705	10.4443	9.92979	11.1104	11.191	12.6808	12.6221	11.82	11.1321	10.4792	12.8767	12.763	12.2652	12.3693	11.4091	13.1507	12.1948	12.0996	11.7101	11.0276	12.2419	12.2619	11.839
HSP90B1	Endoplasmin	2.0325e-09	17.5847	18.1684	18.6273	17.2298	17.5758	17.5475	17.7225	18.9659	17.2099	17.5184	18.4568	17.9665	18.1544	18.3944	17.4232	17.6026	17.5284	17.8731	18.7271	17.4319	17.5661	17.7427	17.8155	18.0873	17.1792	17.4237	17.7499	18.2329	18.3025	17.343	17.5757	17.6592
DLAT	Acetyltransferase component of pyruvate dehydrogenase complex;Dihydrolipoyllysine-residue acetyltransferase component of pyruvate dehydrogenase complex, mitochondrial	2.10663e-08	15.0804	15.2396	15.5465	14.6236	14.6321	14.657	14.8948	15.8442	14.6211	14.6594	15.2944	15.4252	15.3107	15.4723	15.0155	14.7888	14.8744	15.4284	15.9258	14.8745	14.7854	14.903	15.0855	15.0394	14.6646	14.658	14.7345	15.134	15.4554	14.5519	14.7471	15.0859
HMGCR	3-hydroxy-3-methylglutaryl coenzyme A reductase;3-hydroxy-3-methylglutaryl-coenzyme A reductase	7.96651e-08	11.6792	10.3412	11.1486	10.2731	10.3539	9.15329	10.3154	10.5445	10.0085	8.31213	NaN	10.447	10.8533	9.03679	10.0373	10.0591	9.28391	11.5196	10.0018	10.5992	10.0213	9.49333	12.0761	11.3003	10.713	9.2288	11.5073	10.958	10.5249	10.2122	10.0606	7.13332
PPIB	Peptidyl-prolyl cis-trans isomerase;Peptidyl-prolyl cis-trans isomerase B	9.0673e-10	16.2799	16.6506	16.3518	15.818	15.9379	15.9889	15.8279	16.6306	16.2483	15.7368	16.1014	16.4504	16.5284	16.6593	16.018	16.1196	16.1147	16.438	16.9941	15.9775	15.9109	15.8409	16.0903	16.1632	16.0853	15.8611	16.3825	16.4901	16.605	16.2791	15.5778	15.8718
ANTXR2	Anthrax toxin receptor;Anthrax toxin receptor 2	4.37214e-05	9.48974	NaN	9.58321	11.1722	10.5839	10.5148	11.0336	NaN	11.9433	11.0902	NaN	9.7089	10.9125	NaN	12.017	11.3065	11.2798	NaN	NaN	11.6108	10.8809	10.4335	11.4511	9.98432	11.6533	8.77442	11.1497	10.2696	NaN	11.5788	10.8849	10.2623
DCTN1	Dynactin subunit 1	5.31554e-15	14.925	14.6229	14.6751	15.1101	15.5203	15.3428	15.307	14.3483	15.4321	15.5854	15.1173	14.5616	14.7246	14.4562	15.5709	15.6441	14.8738	14.7661	14.7313	15.627	15.5798	15.2188	15.1965	14.7864	15.8505	15.5382	15.1365	14.9474	14.0861	15.5884	15.4939	15.202
PTPA	Serine/threonine-protein phosphatase 2A activator	3.31399e-10	13.7614	13.4736	13.1826	14.9835	14.24	13.9998	12.0217	13.5034	14.9349	14.3555	14.8645	13.8118	13.2705	12.9837	14.6688	14.3194	14.1617	13.9037	11.2528	14.216	14.2559	14.1437	13.5803	13.6853	14.7049	13.9596	13.7186	13.3353	12.95	14.6966	14.0449	14.3242
DCTN1	Dynactin subunit 1	2.90925e-08	NaN	NaN	NaN	9.08186	7.5584	10.6838	10.1763	NaN	10.8104	9.82998	NaN	NaN	8.99496	NaN	10.647	11.9074	9.26751	7.5663	NaN	11.194	11.5981	NaN	9.70654	9.05266	11.2504	11.1636	9.81969	NaN	NaN	11.0008	10.4802	NaN
PKM	Pyruvate kinase	6.17025e-08	15.4545	14.9013	13.3878	15.5274	15.8338	15.049	15.2144	10.1417	15.9777	14.7598	14.2337	15.0627	14.1463	14.4959	15.2746	15.2891	14.4415	14.2514	11.6594	15.4539	15.3445	14.7748	15.002	14.5441	16.1228	15.5741	15.2049	14.5172	13.0523	16.16	15.2327	14.8372
KMT2D	[Histone H3]-lysine(4) N-methyltransferase;[Histone H3]-lysine(4) N-methyltransferase;Histone-lysine N-methyltransferase 2D	5.24766e-06	NaN	NaN	NaN	NaN	7.36086	6.43956	9.1189	NaN	7.03848	6.62164	NaN	7.02909	7.85447	0.217296	7.09903	8.86424	5.55668	NaN	NaN	8.19325	7.64707	NaN	8.02854	7.99096	9.21212	NaN	7.0338	NaN	NaN	6.95257	7.90268	NaN
ADAM22	Disintegrin and metalloproteinase domain-containing protein 22 (Fragment);Disintegrin and metalloproteinase domain-containing protein 22 (Fragment);Disintegrin and metalloproteinase domain-containing protein 22 (Fragment);Disintegrin and metalloproteinase domain-containing protein 22;Disintegrin and metalloproteinase domain-containing protein 22	6.89232e-07	13.5778	12.4245	13.9328	10.3248	12.9423	12.1905	10.2721	13.6816	10.7532	12.4815	NaN	9.6466	13.211	11.3404	10.5568	13.2138	13.4905	15.5087	NaN	12.8074	12.0706	12.0637	13.6327	12.4969	13.6709	12.4204	12.5978	NaN	12.1584	13.7218	13.0622	13.0976
WDR91	WD repeat-containing protein 91	5.6476e-08	12.4027	12.586	13.9073	11.6112	12.9723	12.1466	11.7725	13.3203	12.0471	12.5262	11.9711	13.0244	11.5907	12.7818	12.7028	12.5573	11.9625	12.3936	12.6723	12.4569	12.2196	11.7409	12.7113	12.4832	12.5835	12.5841	12.6671	11.8104	11.7729	12.9337	12.4014	11.9769
STAMBP	STAM-binding protein	1.44395e-07	10.4214	9.75236	9.67976	9.59689	10.7866	10.7622	10.567	NaN	10.1944	10.9481	11.0763	10.4119	9.49237	11.202	10.0584	11.217	10.7478	10.0885	NaN	11.3753	10.951	10.9809	10.8323	10.353	11.1983	10.9698	10.3069	NaN	11.1877	11.6287	10.3498	10.4724
SGIP1	SH3-containing GRB2-like protein 3-interacting protein 1	1.94781e-07	9.01181	NaN	8.90143	7.59226	11.1817	10.8861	9.08216	NaN	10.857	10.8138	10.3489	NaN	9.0057	NaN	11.0228	11.3429	10.5908	8.88424	NaN	10.2959	11.4025	10.8985	9.62087	2.8571	10.842	11.215	8.6066	NaN	NaN	10.5755	10.7564	10.3687
TBCD	Tubulin-specific chaperone D	1.59567e-08	12.3565	12.0043	12.2572	13.154	13.2223	12.946	12.9045	11.6748	13.141	13.1584	12.4901	12.094	12.1681	11.3178	13.357	13.1381	12.7773	12.3451	11.4502	13.2968	13.1748	12.787	12.443	12.2401	13.3871	13.0706	12.4826	11.9959	11.8853	13.3319	13.1962	12.8949
BSCL2	Seipin	4.54009e-09	13.03	12.9227	12.109	13.3518	13.3486	13.6342	13.3724	13.0173	13.2927	13.5559	13.3679	13.0975	12.5979	12.3429	13.4954	13.3034	13.6612	13.3204	13.3584	13.3201	13.7164	13.3594	12.8807	13.2444	13.0774	13.595	13.2417	12.9644	12.7504	13.1728	13.8075	12.5842
ACVR1	Receptor protein serine/threonine kinase;Serine/threonine-protein kinase receptor;Activin receptor type-1	1.95901e-06	NaN	NaN	NaN	NaN	NaN	NaN	NaN	NaN	9.69589	7.21862	NaN	NaN	NaN	NaN	9.45463	NaN	8.43603	7.60205	NaN	NaN	6.68927	NaN	9.04535	NaN	9.18015	NaN	7.91458	NaN	NaN	NaN	8.53899	7.75091
GRIK2	Glutamate receptor;Glutamate receptor;Glutamate receptor;Glutamate receptor ionotropic, kainate 2;Glutamate receptor;Glutamate receptor ionotropic, kainate 2	5.62308e-10	9.03452	NaN	NaN	6.98071	8.74957	8.83979	8.46307	NaN	8.51449	9.29252	NaN	NaN	8.63634	NaN	9.86875	9.90903	8.84104	7.08682	NaN	9.81082	9.62289	7.70699	8.95269	NaN	9.25304	8.80834	7.83425	NaN	NaN	9.21967	8.35631	8.89881
DHCR7	7-dehydrocholesterol reductase	7.65875e-08	13.6838	13.861	14.2934	13.3662	13.8099	14.3311	13.5019	14.4025	14.0412	14.2527	15.2784	13.6983	14.0423	13.9892	13.8756	13.9074	14.5117	13.6363	14.1023	13.5706	14.1296	14.1517	13.6998	13.6824	13.7168	13.5769	13.6773	14.134	14.2211	13.4756	13.8762	14.2714
ACSL4	Long-chain-fatty-acid--CoA ligase 4	2.52841e-14	12.5486	11.5338	11.8787	11.4577	12.2762	12.4756	12.5651	11.7771	12.3454	12.3881	11.9898	12.1749	12.5955	11.5038	12.4472	13.0033	12.0758	12.2236	5.9491	12.6504	12.6922	11.4693	12.7089	12.0999	13.0492	12.2832	12.7013	12.0944	12.3121	12.9411	12.1293	11.1419
PAM	Peptidyl-glycine alpha-amidating monooxygenase;Peptidyl-glycine alpha-amidating monooxygenase;Peptidyl-glycine alpha-amidating monooxygenase;Peptidyl-glycine alpha-amidating monooxygenase;Peptidyl-glycine alpha-amidating monooxygenase;Peptidylamidoglycolate lyase (Fragment);Peptidyl-glycine alpha-amidating monooxygenase	2.50334e-06	NaN	NaN	NaN	9.69031	10.6842	10.8022	9.27211	NaN	9.99998	8.97573	NaN	9.49262	10.1815	NaN	10.9367	10.8419	10.3362	10.3315	NaN	10.7422	10.5465	10.1785	10.5666	9.34356	10.7046	10.5988	9.58174	9.6085	NaN	9.77852	10.2643	NaN
TLK2	Serine/threonine-protein kinase tousled-like 2;Serine/threonine-protein kinase tousled-like 2;Serine/threonine-protein kinase tousled-like 2;Serine/threonine-protein kinase tousled-like 2;Serine/threonine-protein kinase tousled-like 2;Serine/threonine-protein kinase tousled-like 2 (Fragment);Serine/threonine-protein kinase tousled-like 2;Serine/threonine-protein kinase tousled-like 2	2.28312e-06	11.4723	9.9695	NaN	10.5003	10.4825	10.3591	11.9411	NaN	9.27913	8.91383	NaN	8.58443	11.1013	NaN	7.93115	10.1704	9.63699	11.383	NaN	10.9798	9.42709	NaN	9.30985	11.2659	10.9053	8.64799	9.02429	9.47225	NaN	9.6308	10.4785	NaN
LRPPRC	Leucine-rich PPR motif-containing protein, mitochondrial;Leucine-rich PPR motif-containing protein, mitochondrial;Leucine-rich PPR motif-containing protein, mitochondrial;Leucine-rich PPR motif-containing protein, mitochondrial	1.15949e-09	15.8901	15.9173	15.894	15.3032	15.3371	15.2086	15.8086	16.2035	15.3547	15.2697	15.2127	15.8043	15.8133	15.485	15.5534	15.3674	15.0177	16.0141	16.3863	15.4732	15.3692	15.0568	16.0015	15.7482	15.4057	15.3015	15.7382	16.096	15.8257	15.438	15.3833	15.2487
TMEM181	Transmembrane protein 181	4.24655e-06	10.6011	11.0694	10.6858	11.9424	10.8486	10.6471	10.5613	NaN	9.63587	10.5008	10.8988	9.73217	10.7655	9.99921	10.8297	10.901	10.8253	11.3182	10.0689	11.2226	8.90741	10.7618	11.3188	10.7622	10.8961	9.69409	11.5217	11.3865	10.256	11.5044	10.6135	10.63
ACTN1	Alpha-actinin-1	9.21911e-09	13.2823	13.3077	13.6123	14.4057	14.7605	14.5993	13.5783	13.3249	14.4047	14.7435	14.9233	13.3999	13.2915	13.4008	14.7411	14.6473	14.3659	13.3464	13.7623	14.5645	14.5518	14.4536	13.5651	13.4703	14.54	14.6944	13.4296	13.3977	13.0939	14.4756	14.8191	14.527
SACS	Sacsin	4.75463e-10	10.2031	10.4029	9.48596	10.4069	10.4123	10.5755	11.0046	NaN	10.9384	10.8613	2.6854	9.21078	10.1863	9.40086	11.0825	11.3982	9.82093	9.81478	9.70488	11.1908	11.1558	9.72544	11.1986	9.99043	11.6793	10.6106	11.3162	10.0284	10.131	11.3583	10.7831	9.80211
GMPPA	Mannose-1-phosphate guanyltransferase alpha	4.03172e-08	13.5834	12.5042	11.2439	11.8303	14.0874	13.3194	10.8539	NaN	12.3432	14.1011	13.6569	12.9422	13.8416	12.4852	14.0731	14.0063	13.7563	13.5397	6.90113	13.9423	13.8646	13.2116	13.7765	13.4083	14.1861	14.032	13.7657	12.2027	12.761	14.4492	13.737	13.7734
MAP4K5	Mitogen-activated protein kinase kinase kinase kinase 5	5.46183e-08	11.162	10.9105	10.4252	12.4943	12.0285	11.8157	11.1301	8.15362	11.7424	11.8626	11.2238	11.0665	11.1382	10.0315	12.1833	12.2314	11.8051	11.1594	10.1427	12.0162	11.9235	11.4654	11.4043	10.5315	12.0725	11.2513	11.4356	10.3872	10.7378	12.1419	11.7893	11.7583
EMD	Emerin	2.12707e-09	11.3577	10.7868	10.5132	10.9252	11.4578	11.5783	11.6476	NaN	12.3211	10.9371	9.96021	11.7131	11.5471	NaN	12.1867	11.9829	11.5654	10.8845	9.00519	12.2935	11.7612	10.9703	12.0926	11.3334	12.4244	11.5024	12.0599	11.1075	9.98238	12.5255	11.6623	9.32461
GLE1	mRNA export factor GLE1	1.75674e-06	12.2125	12.4567	12.0257	10.0377	10.0593	9.60768	11.6832	NaN	10.8122	9.09529	NaN	12.0302	12.0114	NaN	10.6893	10.0002	9.73019	11.9006	NaN	10.2352	9.91985	NaN	11.9434	11.5092	10.8302	9.22848	11.5028	12.0996	11.493	9.59152	10.2567	9.42518
TUBGCP2	Gamma-tubulin complex component;Gamma-tubulin complex component;Gamma-tubulin complex component 2	1.38771e-10	10.8328	10.435	9.15484	10.961	10.9624	10.7466	11.0796	NaN	10.0919	10.7942	10.4001	11.0155	10.0412	10.1364	11.3234	11.2034	10.4205	10.6333	10.184	11.388	10.9643	10.3118	10.6912	10.5536	11.4669	11.1679	10.9431	10.1253	9.83694	11.5249	10.8258	10.8796
MCCC2	Methylcrotonoyl-CoA carboxylase;Methylcrotonoyl-CoA carboxylase beta chain, mitochondrial	2.38962e-11	12.1221	12.2819	12.196	12.2542	11.8835	11.6785	12.9061	12.6556	12.2724	11.3948	11.2596	12.2811	11.9636	11.768	12.0274	12.1727	11.9757	12.2772	11.9319	12.1945	11.9033	11.2554	12.5434	12.0465	12.4423	11.9101	12.4371	12.0229	12.0742	12.4384	11.8378	11.4853
MAN1B1	alpha-1,2-Mannosidase;alpha-1,2-Mannosidase;alpha-1,2-Mannosidase;Endoplasmic reticulum mannosyl-oligosaccharide 1,2-alpha-mannosidase	5.57555e-08	8.45886	NaN	NaN	7.86124	8.59868	8.6114	10.0015	NaN	9.4599	7.66673	NaN	9.45688	9.552	NaN	9.17132	9.9104	8.45893	8.54088	NaN	9.96281	9.08357	9.2134	10.525	10.882	9.90411	9.45097	10.398	NaN	NaN	8.99813	9.34137	NaN
UBA5	Ubiquitin-like modifier-activating enzyme 5	2.36573e-08	7.08103	10.8881	NaN	9.76256	12.0116	11.6774	10.6774	NaN	10.8249	11.7003	10.2666	10.2817	10.8349	9.74887	10.6183	12.6478	11.2716	9.15742	6.70829	12.5057	12.4004	10.7101	10.5166	10.2876	12.1369	12.7328	11.2595	6.59542	10.1825	12.6182	11.551	12.2371
ECPAS	Proteasome adapter and scaffold protein ECM29	8.6903e-11	12.8788	12.4191	12.2648	12.8653	12.9193	12.6028	13.2507	12.4647	11.5733	12.5575	12.2944	12.5516	12.2772	12.1416	12.7256	12.9765	12.0836	12.6251	11.7008	13.0662	12.8176	12.2238	12.9366	12.741	13.1773	12.5865	12.8529	12.7815	12.3396	13.005	12.7287	11.9085
TACO1	Translational activator of cytochrome c oxidase 1	1.73024e-07	11.8182	11.1138	11.4452	11.5365	11.6896	11.4507	12.0383	11.7183	11.3035	10.6911	NaN	11.8314	11.8506	11.1217	11.6373	11.675	10.7923	11.4661	9.67476	11.7016	11.562	10.9863	11.8958	11.4253	11.9654	11.6122	12.1115	10.8715	10.4664	12.1989	11.6689	10.199
RSRC1	Serine/Arginine-related protein 53	1.04431e-06	10.9065	NaN	9.84988	9.62342	9.29082	8.70829	10.3896	NaN	10.1053	NaN	NaN	10.6725	10.4963	NaN	8.20744	9.21894	9.65352	10.5652	NaN	9.72465	7.90636	8.64847	10.7008	NaN	9.0506	8.40358	10.3104	NaN	NaN	9.15064	8.53195	NaN
ETFDH	Electron transfer flavoprotein-ubiquinone oxidoreductase;Electron transfer flavoprotein-ubiquinone oxidoreductase;Electron transfer flavoprotein-ubiquinone oxidoreductase;Electron transfer flavoprotein-ubiquinone oxidoreductase;Electron transfer flavoprotein-ubiquinone oxidoreductase, mitochondrial	6.07874e-06	8.48062	NaN	9.32038	8.12771	8.70097	9.42355	9.99242	NaN	9.95819	8.79363	NaN	8.12062	10.3817	NaN	8.49254	10.2601	8.25119	10.5037	NaN	8.66175	9.14441	NaN	11.2237	8.20024	9.96903	10.6209	8.71961	NaN	NaN	8.84123	8.98282	NaN
ALG1	Chitobiosyldiphosphodolichol beta-mannosyltransferase	2.94004e-08	8.91059	NaN	NaN	6.93622	8.60084	9.17613	9.13556	NaN	10.2253	9.4595	NaN	9.83268	NaN	NaN	10.3315	10.4801	10.3021	9.10281	NaN	10.056	10.0464	NaN	9.33334	NaN	10.4123	8.46092	9.59914	NaN	NaN	10.6544	10.2776	7.1081
AKT1	Non-specific serine/threonine protein kinase;RAC-alpha serine/threonine-protein kinase	1.2698e-08	12.7205	12.3616	11.4012	12.5963	12.9283	12.5222	12.6477	NaN	12.3548	12.7815	12.3365	12.0592	11.8577	11.6815	13.3527	12.7415	12.6416	12.408	10.6711	13.0907	12.6623	12.4448	12.8025	12.2722	12.9041	12.7985	12.4668	11.6486	11.2903	13.1934	12.8628	12.7225
HECTD4	Probable E3 ubiquitin-protein ligase HECTD4	1.48165e-13	12.2791	10.978	11.0209	12.7955	12.8326	12.5134	12.498	8.2261	12.4494	12.7491	11.3492	11.096	11.5976	11.3869	13.0922	12.933	11.9828	11.5637	11.3282	13.0875	12.908	12.4256	12.7505	11.6719	13.3952	12.4912	12.5532	11.4345	11.3661	12.7538	12.7132	11.9829
ARHGAP32	Rho GTPase-activating protein 32	3.69767e-06	13.3439	12.9625	12.258	8.33335	9.87347	10.5747	9.58305	14.2553	11.2146	10.5874	11.608	12.7941	12.2245	12.0819	10.7494	10.8098	10.2145	12.3613	12.3565	11.2361	10.6302	11.5434	11.1517	10.7984	11.5625	9.83995	11.1394	1.41644	11.469	11.8018	10.9486	9.74323
MED20	Mediator of RNA polymerase II transcription subunit 20;Mediator of RNA polymerase II transcription subunit 20 (Fragment);Mediator of RNA polymerase II transcription subunit 20 (Fragment);Mediator of RNA polymerase II transcription subunit 20;Mediator of RNA polymerase II transcription subunit 20	1.05507e-06	NaN	9.07722	9.87768	9.91489	9.0934	9.37645	10.8548	NaN	10.5959	9.6611	NaN	11.3104	10.9334	NaN	9.54044	9.80021	9.92988	11.4217	NaN	10.0164	9.63915	8.70925	11.0778	10.5849	10.1193	8.86711	10.7532	NaN	10.2238	10.4079	9.56951	NaN
ERCC2	General transcription and DNA repair factor IIH helicase subunit XPD;General transcription and DNA repair factor IIH helicase subunit XPD (Fragment);General transcription and DNA repair factor IIH helicase subunit XPD;General transcription and DNA repair factor IIH helicase subunit XPD	6.5015e-06	NaN	NaN	NaN	NaN	8.75462	6.91167	8.74338	NaN	8.87049	NaN	NaN	NaN	NaN	NaN	9.38688	10.0444	NaN	NaN	NaN	9.40491	9.48931	NaN	7.99173	NaN	6.99098	8.13604	8.48865	NaN	NaN	7.86427	8.13744	NaN
FBXO11	F-box only protein 11;F-box only protein 11 (Fragment);F-box only protein 11	8.3127e-06	9.49845	NaN	NaN	7.45793	NaN	8.7278	9.39717	NaN	7.91125	NaN	NaN	8.45009	9.44859	NaN	7.68544	9.29005	NaN	NaN	NaN	4.91297	8.99409	8.82203	9.16686	8.86497	8.18236	NaN	9.34783	8.99281	NaN	9.57537	NaN	NaN
RABGAP1L	Rab GTPase-activating protein 1-like	6.5782e-08	10.2626	11.0329	10.1638	11.3109	11.3243	11.0335	10.8579	NaN	9.79149	10.7507	9.61209	11.4178	9.74186	9.45753	9.32015	11.3035	10.5468	NaN	9.53198	11.2073	11.1842	10.9209	8.69404	9.90634	11.068	11.1011	10.32	10.9145	9.96405	11.1523	11.1548	10.8819
MAP4	Microtubule-associated protein	1.13254e-06	8.379	NaN	NaN	11.0499	10.9858	10.6079	9.581	NaN	10.4002	11.0829	0.933596	NaN	7.42542	NaN	11.0974	10.646	10.148	NaN	NaN	11.2517	10.3244	9.74922	10.3698	NaN	11.2708	10.0865	9.79277	8.02487	NaN	10.4041	11.0764	8.49788
BANP	Protein BANP	5.86316e-05	NaN	NaN	NaN	NaN	NaN	5.94374	NaN	NaN	8.45977	9.23511	NaN	NaN	NaN	NaN	NaN	9.51608	NaN	NaN	0.452219	4.95932	9.45339	8.83315	9.75267	NaN	9.52689	8.35413	9.01149	NaN	NaN	8.33202	NaN	NaN
AIP	Peptidylprolyl isomerase (Fragment);Peptidylprolyl isomerase;AH receptor-interacting protein	1.59918e-10	11.8623	12.1872	11.2359	11.8293	12.7423	12.1153	11.0043	11.5014	13.1219	12.6077	13.4014	11.7979	12.0011	12.2601	12.8282	12.6133	12.5273	12.1323	12.6305	12.8781	12.3103	12.9122	12.2754	11.4553	12.7996	12.5523	12.2229	12.1019	12.368	12.7812	12.3836	13.0418
ADGRL3	Adhesion G protein-coupled receptor L3	2.43799e-09	11.4163	10.4809	11.0112	12.7745	12.1396	11.6949	11.4111	10.8696	11.1152	12.4682	11.3388	10.97	10.6747	10.3431	11.9811	11.9878	11.1712	11.1447	4.92123	12.1787	11.9052	11.5351	11.88	11.2261	12.2735	12.0007	11.7827	10.2648	11.3732	11.8645	11.6554	11.1815
ATP8A2	Phospholipid-transporting ATPase;Phospholipid-transporting ATPase IB	8.06794e-13	12.2742	11.6948	11.378	11.0502	12.1551	12.1585	12.4199	12.6828	12.0463	13.0732	11.8496	11.9339	11.9193	11.6119	12.2529	12.5545	12.1182	12.214	12.4938	12.469	12.6607	12.1599	12.6866	12.021	12.9159	12.501	12.2322	12.0106	11.8828	12.19	12.4226	11.9878
RAPGEF1	Rap guanine nucleotide exchange factor 1	8.59141e-08	12.7003	11.8395	11.322	13.5585	13.0367	12.6335	11.996	11.3616	10.9268	13.022	12.2726	11.7408	11.798	11.1446	13.006	13.0752	12.4463	12.1304	11.0343	13.1517	12.8877	12.2429	12.3035	12.247	13.5277	12.7044	12.4912	11.8583	11.7954	13.2567	12.95	12.7418
SELENON	Selenoprotein N	8.68907e-09	15.6694	13.8006	15.2237	14.8716	15.1424	16.2632	16.1045	14.6788	16.5028	15.4154	15.066	15.3233	15.2996	15.5399	16.2822	16.3349	15.4204	13.0152	13.774	16.1961	16.3033	16.487	15.9707	15.6218	16.8312	16.4138	16.1026	14.0448	13.189	16.7321	16.2371	16.0416
UBAP2	Ubiquitin-associated protein 2	1.08841e-08	11.8724	11.9094	11.7818	10.2874	11.5525	11.7623	11.7494	12.0878	11.7995	11.5551	10.2993	11.391	11.8948	11.0988	11.4252	11.9376	10.5971	11.9505	11.5971	11.5675	11.8879	11.462	12.2736	11.4299	11.615	11.6387	11.9581	12.1887	11.2537	11.4982	11.8227	10.7972
PDHX	Dihydrolipoamide acetyltransferase component of pyruvate dehydrogenase complex;Pyruvate dehydrogenase protein X component, mitochondrial	4.45256e-09	13.202	13.1333	13.2555	13.4325	12.4121	12.454	12.7937	13.8929	12.8084	12.5611	13.268	13.2668	13.0174	13.4387	13.0073	12.3195	12.4817	13.4267	13.5418	12.6101	12.4397	12.285	12.9168	12.8798	12.6381	12.4323	12.7288	12.9833	13.3145	12.6395	12.48	12.551
AIMP1	Aminoacyl tRNA synthase complex-interacting multifunctional protein 1	2.76841e-07	13.3895	13.5676	13.4129	13.0576	12.661	12.7894	13.2412	14.0412	12.8822	12.4283	13.319	13.6097	13.2354	13.4809	12.9416	12.5941	12.5363	13.5304	13.4995	12.8743	12.5782	12.755	13.3426	13.3719	12.8985	12.6422	13.2086	13.555	13.3702	12.9824	12.6794	12.3732
SUN1	SUN domain-containing protein 1;SUN domain-containing protein 1;SUN domain-containing protein 1 (Fragment);SUN domain-containing protein 1 (Fragment);SUN domain-containing protein 1	8.72443e-07	11.0452	10.05	9.26219	8.47935	6.76506	8.19566	10.7326	NaN	9.95739	8.70352	NaN	11.1964	10.8148	9.8051	8.91046	9.62144	8.36188	10.4167	10.6516	8.71353	9.37181	NaN	10.9629	10.138	9.9034	6.88914	11.2157	10.0612	9.44357	9.89022	8.00596	NaN
DDX21	RNA helicase;Nucleolar RNA helicase 2	1.83922e-09	13.6141	13.7482	13.1377	11.7026	11.5312	11.5058	13.1112	13.8274	12.1013	11.7784	12.5016	13.7451	13.0335	13.085	12.0558	11.9832	11.4144	13.6636	14.3075	12.3589	11.7916	11.0999	13.4135	13.279	12.3123	11.6307	13.242	14.0741	12.8772	12.3427	11.6882	11.2274
ATE1	Arginyl-tRNA--protein transferase 1	5.55685e-09	9.84629	9.33305	7.795	10.0436	10.3071	10.165	10.0899	2.64847	10.9716	10.2244	9.20718	9.6713	9.51331	8.84214	11.1573	10.5911	9.74992	9.75038	5.66231	10.988	10.2378	9.28097	10.1141	9.39555	11.2416	10.4031	9.75847	8.56408	10.7563	10.5577	9.86424	10.2514
RARS2	Arginine--tRNA ligase;Arginine--tRNA ligase;Probable arginine--tRNA ligase, mitochondrial	2.22931e-10	10.8398	10.6734	8.78956	10.4591	10.2813	9.4486	10.9796	NaN	10.9438	9.98978	NaN	10.8095	11.1775	9.91469	10.771	10.7202	8.79865	11.4135	5.00815	11.1656	10.3272	8.97586	11.6532	10.9162	11.1478	10.5129	11.3047	9.6743	10.9715	10.7367	10.4473	9.21625
KRAS	GTPase KRas	8.50908e-07	11.7505	11.1904	11.4725	11.8952	12.2937	12.0283	11.7658	11.0874	12.3688	12.8799	11.0973	11.1736	11.4416	10.6425	12.8784	12.6169	12.4366	11.9419	4.19599	12.7036	12.0212	11.7436	11.9299	11.0454	12.9507	12.1914	12.0934	10.4936	11.3908	13.119	11.6487	12.0054
ARL6IP6	ADP-ribosylation factor-like protein 6-interacting protein 6	3.76386e-06	NaN	NaN	NaN	NaN	NaN	6.8476	8.72312	NaN	10.3412	NaN	NaN	NaN	9.3168	NaN	7.55758	8.7964	NaN	10.5059	NaN	NaN	7.52262	NaN	10.8238	NaN	9.55253	NaN	10.1266	NaN	NaN	9.56082	NaN	NaN
GOLGA3	Golgin subfamily A member 3 (Fragment);Golgin subfamily A member 3 (Fragment);Golgin subfamily A member 3 (Fragment);Golgin subfamily A member 3;Golgin subfamily A member 3 (Fragment);Golgin subfamily A member 3 (Fragment);Golgin subfamily A member 3	1.10231e-08	12.1014	11.6705	12.1658	12.7346	12.1986	12.1469	13.0859	12.1566	12.0554	12.2983	11.4421	11.9329	11.8739	11.5678	12.405	12.2706	11.6617	12.0343	12.3657	12.5199	12.1146	11.9254	12.5233	12.4066	12.5597	12.2764	12.495	12.2522	11.88	12.2587	12.4458	11.8246
PACS2	Phosphofurin acidic cluster sorting protein 2	2.59231e-07	10.8819	9.5237	9.73315	11.4755	11.2356	10.5929	10.3764	9.04818	11.0069	10.9234	NaN	8.84016	10.0141	9.27226	10.6607	11.0393	10.0616	10.0272	NaN	11.3786	10.9463	9.87306	10.8775	10.1159	11.6307	10.9918	10.8026	9.25501	9.73804	11.2988	11.1077	10.205
ERLEC1	Endoplasmic reticulum lectin 1	6.6764e-12	11.5284	10.7511	10.3358	10.2406	10.2028	9.80411	11.2266	10.4473	10.8874	9.57618	10.9632	11.4217	10.8856	9.90744	10.9112	10.2364	9.92314	11.7756	10.7559	10.8214	10.3247	10.305	11.6911	10.6132	11.0033	9.88581	11.2493	11.587	11.5838	10.6104	10.5251	9.30283
TAF6	Transcription initiation factor TFIID subunit 6	0.000118913	NaN	NaN	NaN	NaN	NaN	NaN	NaN	NaN	3.86533	NaN	NaN	NaN	NaN	NaN	4.43866	3.59228	NaN	NaN	NaN	4.08857	NaN	NaN	6.45926	NaN	4.38413	NaN	5.4646	NaN	NaN	5.54656	NaN	NaN
DNAJC19	DnaJ (Hsp40) homolog, subfamily C, member 19, isoform CRA_e;Mitochondrial import inner membrane translocase subunit TIM14	1.15843e-08	11.5353	11.5466	12.4677	9.96042	11.5587	12.0764	9.9507	11.1175	11.9567	11.1762	12.3823	12.2815	11.9599	11.9442	11.5797	11.8333	12.1362	11.4713	12.2251	11.6002	10.9488	11.8569	10.8408	11.476	11.5711	10.9252	11.2039	11.371	12.3815	11.5486	8.24191	11.8925
TAF10	Transcription initiation factor TFIID subunit 10 (Fragment);Transcription initiation factor TFIID subunit 10	2.36508e-10	9.75896	8.83494	9.00904	8.63993	9.06099	7.68161	9.11436	NaN	9.14442	NaN	NaN	9.55634	9.33551	10.0468	8.24419	8.70161	9.25335	9.72466	9.46632	9.28895	8.59557	8.17529	9.73172	NaN	8.82417	8.92588	9.98471	NaN	NaN	8.73108	8.20298	8.39195
SBF1	Myotubularin-related protein 5	6.96042e-11	9.70711	10.5573	10.4527	10.9878	11.6044	11.7155	10.3189	NaN	10.7525	11.6817	10.7348	10.8316	10.1812	8.01353	11.5386	12.0415	10.8743	9.56588	7.37201	11.8726	12.0075	11.2521	10.7595	10.4177	12.2095	11.2448	10.9312	10.3113	10.4957	11.832	11.5353	10.877
RGS7	Regulator of G-protein-signaling 7;Regulator of G-protein-signaling 7;Regulator of G-protein-signaling 7;Regulator of G-protein-signaling 7;Regulator of G-protein-signaling 7;Regulator of G-protein-signaling 7;Regulator of G-protein-signaling 7;Regulator of G-protein-signaling 7;Regulator of G-protein-signaling 7;Regulator of G-protein-signaling 7;Regulator of G-protein-signaling 7;Regulator of G…	3.69161e-05	NaN	NaN	NaN	7.68335	NaN	8.88994	8.18595	NaN	9.35412	NaN	NaN	NaN	11.9302	NaN	8.77874	8.89802	9.11615	8.36244	NaN	9.68478	9.88431	NaN	8.73572	NaN	9.04091	9.53175	7.78156	NaN	NaN	8.07372	9.83655	NaN
FAM98A	Protein FAM98A	4.4401e-09	11.2983	9.92204	10.4295	9.2558	11.5453	11.6174	11.5382	11.3981	12.3323	11.0267	NaN	10.2544	11.3766	10.0867	11.6032	11.8584	11.2778	10.8762	12.1884	11.5622	11.7513	10.5863	11.8567	11.1035	12.0683	11.1872	12.1027	9.89899	10.1016	12.242	11.2318	9.8535
EDEM3	alpha-1,2-Mannosidase;alpha-1,2-Mannosidase;alpha-1,2-Mannosidase;alpha-1,2-Mannosidase;alpha-1,2-Mannosidase;ER degradation-enhancing alpha-mannosidase-like protein 3;ER degradation-enhancing alpha-mannosidase-like protein 3 (Fragment);ER degradation-enhancing alpha-mannosidase-like protein 3	6.36705e-06	10.8458	NaN	8.78349	10.1326	9.43624	10.0206	9.56929	NaN	10.7385	10.2788	NaN	10.7798	10.9604	NaN	8.49666	10.2403	10.3003	11.1969	1.80284	9.93766	9.90015	NaN	9.59112	11.0149	7.41122	9.27754	10.5066	NaN	11.4506	9.47352	10.141	10.2631
CYB5R3	NADH-cytochrome b5 reductase;NADH-cytochrome b5 reductase 3;NADH-cytochrome b5 reductase 3;NADH-cytochrome b5 reductase 3	2.75914e-11	15.2263	15.288	14.9012	15.5329	15.4607	15.5532	15.5143	15.0641	15.8429	15.2775	14.8199	15.607	15.5094	15.0186	15.7707	15.7521	15.5045	15.704	15.5561	15.7564	15.497	15.2037	15.5495	15.2773	15.6066	15.3122	15.7199	15.0047	15.4477	15.9223	15.2766	15.4089
EXOSC8	Ribosomal RNA-processing protein 43;Ribosomal RNA-processing protein 43;Exosome complex component RRP43	2.84006e-08	12.8246	12.8177	12.9799	11.9111	11.899	11.606	12.6202	13.2657	12.2908	11.5851	12.5172	12.9744	12.905	13.0776	12.024	11.9035	12.0721	12.914	12.9656	11.9437	12.0162	11.8577	12.8348	12.8063	12.0354	12.1877	12.7063	12.5044	12.3282	12.2024	11.9383	12.055
RAB3GAP2	Rab3 GTPase-activating protein non-catalytic subunit	5.23246e-09	12.3051	11.795	11.6718	12.9017	12.9369	12.7008	12.4017	11.6855	12.87	12.7849	12.5234	11.8465	11.8193	11.4439	13.0759	12.9482	12.4936	12.0836	11.6011	13.0924	12.9764	12.4397	12.4964	12.0191	13.0005	12.7866	12.3238	11.8139	11.553	12.8764	12.9068	12.5289
PNKD	Probable hydrolase PNKD	5.84573e-07	10.7195	11.355	10.6984	9.35688	11.1542	10.7818	9.32536	NaN	10.1687	9.30367	NaN	11.01	11.2823	9.83538	8.80104	11.1786	10.9984	10.5205	NaN	10.4595	10.5582	10.1568	10.427	10.7657	10.011	10.2831	10.7962	10.9772	12.0601	7.27616	9.73013	NaN
NAV1	Neuron navigator 1	2.49445e-08	12.8893	11.9687	12.1922	12.8642	13.1465	13.0625	12.7386	11.5469	13.1325	13.368	12.0644	11.9965	12.2077	11.9755	13.4344	13.5325	12.3344	12.3604	12.2502	13.4459	13.3384	12.8057	13.0778	12.3619	13.7518	13.1882	12.9928	12.2652	12.2178	13.2787	13.2878	12.8703
PTEN	Phosphatidylinositol 3,4,5-trisphosphate 3-phosphatase and dual-specificity protein phosphatase PTEN;Phosphatidylinositol 3,4,5-trisphosphate 3-phosphatase and dual-specificity protein phosphatase PTEN;Phosphatidylinositol 3,4,5-trisphosphate 3-phosphatase and dual-specificity protein phosphatase PTEN	1.72872e-07	NaN	NaN	NaN	10.4679	10.8755	11.0347	10.0154	NaN	10.9673	10.8551	NaN	9.10381	7.77967	NaN	10.7112	11.1442	10.6104	8.84145	NaN	10.8014	10.8777	9.93999	10.0808	NaN	11.1356	11.1724	10.3094	NaN	NaN	10.8762	10.6646	9.53065
SMG7	Nonsense-mediated mRNA decay factor SMG7;Nonsense-mediated mRNA decay factor SMG7;Nonsense-mediated mRNA decay factor SMG7 (Fragment);Nonsense-mediated mRNA decay factor SMG7;Nonsense-mediated mRNA decay factor SMG7	3.60635e-07	NaN	NaN	NaN	NaN	6.80678	6.39073	7.09927	NaN	7.2863	NaN	NaN	NaN	NaN	NaN	7.58562	8.31556	NaN	NaN	NaN	8.65371	6.48342	NaN	8.19056	NaN	8.19816	NaN	8.52442	NaN	NaN	8.79922	7.10507	NaN
CWC27	Spliceosome-associated protein CWC27 homolog	1.65186e-07	9.92649	NaN	10.0658	10.128	8.54462	7.91461	7.9487	NaN	7.79409	NaN	NaN	8.81243	9.89982	8.82953	6.52886	8.93807	8.69975	10.2901	NaN	9.42889	8.58836	8.40435	7.57046	9.55905	6.54261	8.9368	8.48028	9.76175	NaN	8.60014	8.45328	NaN
CYB5B	Cytochrome b5 type B	2.03453e-07	14.3127	13.5251	13.8929	13.311	14.8747	14.6824	14.7657	9.04224	15.8216	14.3865	14.6618	14.1006	14.0747	13.492	15.4079	15.2874	14.714	13.7483	13.987	15.2581	15.081	13.1392	15.1898	14.1899	15.6074	14.4789	15.1024	13.2074	10.3131	15.6827	14.3496	12.9856
ETFA	Electron transfer flavoprotein subunit alpha;Electron transfer flavoprotein subunit alpha;Electron transfer flavoprotein subunit alpha;Electron transfer flavoprotein subunit alpha;Electron transfer flavoprotein subunit alpha;Electron transfer flavoprotein subunit alpha, mitochondrial	1.03094e-07	14.1169	14.8161	14.4295	13.8814	14.0751	14.1956	14.2778	14.8692	14.2604	14.0052	14.1964	14.5949	14.7295	14.6374	13.9548	14.2712	14.1604	14.1343	15.5223	14.1152	14.2329	14.0342	14.3063	14.469	14.1169	14.1434	14.3421	15.1687	14.0243	14.2287	14.0056	14.1944
KIDINS220	Kinase D-interacting substrate of 220 kDa	2.12418e-10	11.222	10.8161	11.8792	11.178	11.6629	12.268	11.6458	11.6942	11.3217	12.4851	12.0434	10.8211	11.2248	11.1549	11.7888	11.8103	11.5943	10.8477	11.895	11.8268	12.3871	12.064	11.7405	11.486	12.0507	11.6631	11.5229	11.1678	11.6592	11.6101	11.8368	12.0201
NPR2	Guanylate cyclase;Atrial natriuretic peptide receptor 2	6.14121e-12	10.0144	9.4257	9.60745	10.6678	10.8015	10.2105	10.99	NaN	11.0285	10.9619	10.2692	10.018	10.2832	9.9438	10.5627	11.2104	10.3432	10.0483	NaN	11.1555	10.5416	9.98213	11.2104	8.84448	11.3407	10.6301	10.8281	10.3155	9.06742	11.466	10.549	10.1574
SETDB1	Histone-lysine N-methyltransferase SETDB1;Histone-lysine N-methyltransferase SETDB1 (Fragment);Histone-lysine N-methyltransferase SETDB1 (Fragment);Histone-lysine N-methyltransferase SETDB1	5.09738e-06	10.4519	9.93963	10.727	8.81148	9.72952	9.85746	6.02876	NaN	5.63754	10.4087	NaN	11.5242	9.84026	NaN	11.2454	10.1641	9.45672	11.6967	NaN	7.13948	10.2703	8.9205	7.82884	10.6704	7.79308	10.3351	10.9879	NaN	NaN	10.4602	9.81642	8.70477
FAM8A1	Protein FAM8A1	4.37427e-09	10.8227	9.82558	10.7401	10.0543	8.66589	9.88654	10.5879	NaN	10.0052	9.8256	NaN	11.059	10.6651	8.86249	9.74716	9.81096	8.58707	10.0895	10.638	10.035	9.15585	9.17274	10.3845	10.4369	10.0158	9.26081	10.4568	11.1563	9.80794	9.97966	9.72048	9.18138
SHOC2	Leucine-rich repeat protein SHOC-2	1.69469e-07	12.2248	11.7436	11.8764	12.5746	12.6554	12.8419	12.1651	10.7798	13.0626	12.9174	10.3007	11.6523	12.183	11.9635	12.6971	12.7833	12.9674	11.7744	10.9162	12.6937	12.981	12.6486	12.7068	11.6918	13.1201	12.8846	12.2585	11.669	11.346	12.8194	12.8169	11.8705
PLEC	Plectin	5.31554e-15	11.8198	11.4158	11.9026	12.7318	12.3197	12.5172	12.2184	12.0501	12.6392	13.1193	13.2038	11.2932	11.192	11.7362	12.64	12.5424	12.0912	11.2844	11.9294	12.5941	12.6775	12.4954	12.2142	11.6578	12.9814	12.451	12.0858	11.6808	12.0581	12.451	12.7588	12.5606
LARP7	La-related protein 7	1.10557e-08	11.5616	11.4869	10.6524	10.7055	10.5395	10.8847	12.3032	11.4223	11.0841	10.0764	9.93193	11.4627	11.2361	11.9647	10.847	10.4256	10.3966	11.8348	11.8568	11.0688	10.3792	10.248	11.958	11.2415	11.0285	10.7617	11.9755	11.5667	11.1946	11.4358	10.9763	10.4692
FAM162A	Protein FAM162A	1.14466e-06	NaN	13.431	NaN	9.53677	12.2297	11.1874	10.8502	NaN	7.83662	9.04725	NaN	12.5116	13.0732	12.8498	7.77967	12.0601	11.7523	7.8759	12.2162	11.5439	11.8442	12.043	6.54826	13.0794	9.83207	12.3166	12.151	13.316	12.9139	11.3044	10.6157	11.3479
SPTLC1	Serine palmitoyltransferase 1	2.74115e-06	NaN	11.2709	8.28889	10.7985	10.1129	10.412	10.64	NaN	11.3034	9.84161	NaN	12.1838	9.9887	10.7423	10.5577	11.9705	10.0096	NaN	NaN	9.10907	11.1551	7.01128	10.9661	10.3319	9.79929	9.44417	11.5271	10.737	NaN	12.0572	7.8285	NaN
ELOB	Elongin-B	1.26331e-06	12.8473	13.7364	12.8594	13.1093	13.9531	14.0773	13.058	12.24	14.6528	13.8913	4.64656	13.958	13.7192	13.3386	14.5306	13.9632	13.779	13.6733	12.0555	13.8855	13.7858	13.3038	13.9127	13.2851	14.6031	13.8083	14.0311	12.9004	12.8249	14.4933	13.2535	13.1633
CSDE1	Cold shock domain-containing protein E1	1.86225e-09	14.2229	13.8918	13.6323	13.7062	13.9793	14.0297	14.1523	13.867	14.0805	13.9426	14.0218	14.0894	13.6612	13.999	14.0593	13.9278	13.8682	14.0421	13.6092	14.0232	14.0952	13.9002	14.3084	14.127	14.0582	14.0788	14.1186	14.1165	13.7615	14.2597	14.043	13.7887
GCC2	GRIP and coiled-coil domain-containing protein 2	1.53782e-09	9.14594	NaN	9.05806	7.91121	8.79175	9.29632	7.85566	NaN	7.62816	7.23764	NaN	8.80076	8.75796	NaN	9.19063	9.27756	8.23	7.4147	NaN	9.23993	8.95664	9.01892	9.04697	8.04127	8.87022	8.84362	8.72015	NaN	NaN	7.86708	7.08243	NaN
STAG2	Cohesin subunit SA-2	7.23445e-08	11.9398	11.4505	11.3823	11.1945	10.839	10.0594	10.6131	11.4552	9.21012	10.8649	NaN	11.7354	11.8975	10.4442	10.6574	11.2368	10.2908	12.0454	11.8094	11.297	10.9135	8.92668	12.1697	11.577	11.2227	10.5931	12.0154	11.3864	11.1463	11.5968	10.6445	9.97327
LARP4B	La-related protein 4B	7.36144e-12	12.3217	11.6937	11.3826	11.5585	11.5064	11.0588	12.1782	12.5299	11.4617	11.0143	11.1275	12.0422	11.9118	11.6704	11.6384	11.4873	11.1347	12.3949	12.016	11.5734	11.2456	10.5201	12.3741	12.0461	11.6226	11.0631	12.1945	12.195	11.5782	11.6687	11.2563	11.0698
PTPN11	Tyrosine-protein phosphatase non-receptor type 11	2.60463e-08	12.1977	12.1851	12.191	12.6769	13.1285	12.8144	12.3009	12.4046	13.1424	13.061	13.1262	12.0237	12.0784	12.4919	13.3061	13.3331	13.138	12.0278	NaN	13.3506	13.1985	12.5826	12.7821	12.5842	13.495	13.2443	12.7346	12.0381	11.4094	13.6069	13.0148	12.6713
ERP44	Endoplasmic reticulum resident protein 44	6.46099e-11	14.8681	15.1613	15.222	14.3278	14.354	14.3029	14.5614	15.7006	14.4686	14.1633	15.0204	15.0789	15.0423	15.2774	14.5837	14.4244	14.4785	15.0491	15.0658	14.2265	14.2075	14.618	14.6234	14.9517	14.1589	14.2657	14.4714	15.1698	15.2573	14.3476	14.2726	14.5345
NF1	Neurofibromin	2.45144e-10	10.1315	9.04164	8.37565	10.9304	10.3914	10.1461	9.2216	NaN	9.49956	10.7504	NaN	7.82343	9.86002	9.95246	10.0966	10.907	9.26624	9.0745	9.03626	10.6212	10.8531	10.1416	10.5388	9.47787	11.1906	9.95319	10.3279	9.35998	9.07119	10.6909	10.5224	10.0232
MYH9	Myosin-9	6.32931e-12	14.1136	13.8753	14.3033	14.9556	15.0186	14.8879	14.3216	13.4052	14.5289	14.9979	14.9907	13.7324	13.8984	14.0216	15.0055	14.8815	14.2839	13.8597	14.0506	15.0685	14.9468	14.8061	14.2443	14.1651	14.9166	14.9093	14.2551	14.3937	13.8267	14.7728	15.0932	14.6617
PCF11	Pre-mRNA cleavage complex 2 protein Pcf11;Pre-mRNA cleavage complex 2 protein Pcf11 (Fragment);Pre-mRNA cleavage complex 2 protein Pcf11 (Fragment);Pre-mRNA cleavage complex 2 protein Pcf11	3.42311e-06	9.45385	11.2824	8.66893	10.1125	8.70985	NaN	10.6581	NaN	10.3359	NaN	NaN	8.11704	9.68555	NaN	8.7041	9.46254	NaN	NaN	9.66421	9.35182	NaN	NaN	9.97348	NaN	10.261	9.42296	9.64077	NaN	NaN	10.8693	NaN	NaN
FKBP15	Peptidylprolyl isomerase;Peptidylprolyl isomerase;Peptidylprolyl isomerase;FK506-binding protein 15	7.97416e-10	10.0908	10.0252	10.1817	9.47586	9.58912	8.73016	10.0752	NaN	9.6103	9.64653	NaN	11.0323	8.95414	9.24733	9.23847	9.69183	7.52749	8.06695	NaN	10.1465	9.58389	9.4682	10.7638	10.2147	10.3795	9.78033	10.0621	9.88038	9.43471	10.1449	9.8897	9.80106
MOV10	RNA helicase;RNA helicase;RNA helicase;Helicase MOV-10	0.00028032	NaN	NaN	NaN	12.3431	NaN	NaN	12.1162	NaN	13.1206	11.8997	NaN	11.9272	NaN	NaN	12.6492	12.0971	12.4017	12.3512	NaN	12.6576	11.6248	12.1022	NaN	NaN	12.6633	NaN	12.2782	NaN	NaN	13.176	NaN	NaN
TANC2	Protein TANC2;Protein TANC2 (Fragment);Protein TANC2	4.45999e-06	NaN	NaN	NaN	7.40834	5.35677	9.43516	8.94177	NaN	8.89062	9.91492	NaN	NaN	NaN	NaN	9.77794	10.0845	NaN	NaN	NaN	10.1631	9.83592	NaN	9.76199	NaN	10.4027	NaN	8.34093	NaN	NaN	9.76175	9.30076	NaN
NRXN2	Neurexin-2;Neurexin-2 (Fragment);Neurexin-2 (Fragment);Neurexin 2, isoform CRA_a;Neurexin-2	4.75643e-07	10.6343	10.6581	11.495	11.55	11.5704	12.1761	11.0135	NaN	11.1222	13.2319	11.9915	8.5044	10.9731	11.9007	12.0804	12.3107	12.113	10.7392	11.1966	12.3316	12.7092	12.5049	11.61	11.0724	12.715	11.9909	11.5484	10.6321	11.1926	11.7885	12.2827	12.1898
MAP2K1	Dual-specificity mitogen-activated protein kinase kinase 1;Dual-specificity mitogen-activated protein kinase kinase 1;Dual specificity mitogen-activated protein kinase kinase 1	2.8462e-07	12.0702	12.6873	12.1047	12.7342	13.4255	13.1314	12.4422	12.0518	13.5226	13.1567	12.0008	12.522	11.9574	11.0733	13.529	13.1382	13.2188	12.0664	12.3436	13.2487	13.2616	13.1351	12.5461	11.497	13.1298	12.8178	12.5788	11.1591	11.6974	13.2953	12.9805	13.1546
MYH10	Myosin-10	1.56613e-06	NaN	NaN	NaN	10.1489	6.88906	9.28075	9.07071	NaN	9.36263	8.86381	NaN	8.89043	NaN	NaN	10.7342	10.805	8.6714	NaN	NaN	10.9291	9.93448	NaN	9.92135	9.2297	10.78	9.40903	8.75281	NaN	NaN	10.0495	8.63739	NaN
PPIP5K1	Inositol hexakisphosphate and diphosphoinositol-pentakisphosphate kinase 1;Inositol hexakisphosphate and diphosphoinositol-pentakisphosphate kinase;Inositol hexakisphosphate and diphosphoinositol-pentakisphosphate kinase;Inositol hexakisphosphate and diphosphoinositol-pentakisphosphate kinase 1	7.80515e-05	NaN	NaN	NaN	8.04884	9.20757	9.17625	7.61964	NaN	NaN	NaN	0.755929	NaN	8.92592	NaN	7.90019	9.57833	7.0237	8.16098	NaN	8.17856	9.11341	7.52333	7.80722	NaN	8.85642	8.22649	8.87819	NaN	NaN	8.28644	NaN	NaN
RAB3GAP1	Rab3 GTPase-activating protein catalytic subunit	1.73183e-08	11.6705	11.1888	11.1292	11.192	12.4176	11.8096	10.897	6.28805	12.3619	11.7799	11.8162	11.6031	11.2279	10.3707	12.6587	12.4367	11.5522	11.1578	10.1373	12.5216	12.1293	11.3183	11.7951	11.2512	12.6542	11.9249	11.5618	10.2036	10.4785	12.4973	12.0833	11.6306
GOLGB1	Golgin subfamily B member 1	2.34587e-10	13.0283	12.1239	12.8775	11.6688	11.6236	12.0648	12.9281	13.0385	11.6043	12.0149	NaN	12.1152	12.9629	11.8591	12.3145	12.4943	11.3897	12.8307	12.7071	12.5068	12.3974	11.3991	13.4392	12.8338	12.5935	11.9088	13.1895	12.4387	12.2489	12.1376	12.1186	11.7158
UBA6	Ubiquitin-like modifier-activating enzyme 6	1.48123e-12	12.1379	12.2517	11.7981	12.4105	13.1404	12.9816	12.5826	11.6787	12.6357	12.9472	12.6079	12.195	12.2783	11.7052	12.9667	13.1191	12.667	11.7617	11.5907	13.2384	13.2085	12.764	12.2539	12.2768	13.1758	13.0157	12.5092	12.0314	12.215	13.2796	13.1181	12.7801
UHRF1BP1L	UHRF1-binding protein 1-like	4.54263e-06	9.33541	NaN	NaN	8.44642	10.1964	9.89935	9.63382	NaN	9.06067	10.0376	NaN	NaN	NaN	NaN	9.05687	10.5185	8.10115	NaN	NaN	10.1308	10.7213	9.13626	8.83555	7.81127	10.236	10.2243	9.43056	NaN	NaN	10.0807	10.6038	9.04335
SHTN1	Shootin-1	5.31554e-15	11.3083	11.565	11.1296	12.569	12.7469	12.5873	12.4405	11.1198	12.6277	12.8128	12.589	11.4481	11.4674	11.5058	12.6791	12.7403	12.4725	11.5348	11.4972	12.6526	12.6529	12.5046	12.0757	11.5638	12.8702	12.6031	12.0293	11.5784	11.4776	12.5362	12.5537	11.9298
TMEM120B	Transmembrane protein 120B;Transmembrane protein 120B (Fragment)	1.27843e-05	NaN	NaN	NaN	3.54833	8.50395	7.45398	6.35065	NaN	NaN	NaN	NaN	5.57151	NaN	NaN	NaN	8.51987	NaN	NaN	NaN	7.98347	8.40639	NaN	4.52494	NaN	7.11611	6.70452	6.13632	NaN	NaN	8.49887	7.78101	7.61109
SLC22A23	Solute carrier family 22 member 23	5.89439e-06	NaN	9.67629	NaN	NaN	7.95767	9.6852	9.87026	10.1203	8.9054	9.30756	NaN	NaN	NaN	NaN	8.37053	10.0676	10.6572	NaN	NaN	9.31694	9.93354	10.5673	7.80933	NaN	10.1341	8.45941	8.38116	NaN	NaN	9.14555	9.97222	NaN
MEX3A	RNA-binding protein MEX3A	6.60584e-11	12.4664	12.3331	12.1571	10.5764	11.5707	11.7435	11.9349	12.3444	11.4282	11.6067	11.3434	12.3448	12.1697	12.5235	11.7349	11.755	11.6725	12.6187	12.2193	11.6635	11.6052	11.6539	12.4978	12.5518	11.8239	11.8138	12.4571	12.7073	12.143	12.149	11.901	11.4924
ILVBL	2-hydroxyacyl-CoA lyase 2	5.61606e-07	8.19328	NaN	9.34524	10.1648	10.8216	10.7682	11.0732	NaN	11.0325	10.6226	NaN	9.10471	9.94445	NaN	11.2376	11.2652	10.8484	8.31014	NaN	11.1239	11.2323	9.56145	11.0007	9.47359	11.3401	10.9773	10.8615	3.21904	NaN	11.4181	10.8966	NaN
SH3PXD2B	SH3 and PX domain-containing protein 2B	3.15749e-09	13.4946	12.8315	12.8049	13.9128	13.9775	13.6485	13.2089	12.5283	14.0753	13.9558	13.4909	12.6454	12.9032	12.177	14.2716	14.0564	13.302	12.916	12.3591	14.2196	13.95	13.2334	13.3222	12.8005	14.3942	13.906	13.4232	12.9136	12.381	14.398	13.9498	13.3708
SYNGR1	Synaptogyrin-1	6.90255e-07	11.6389	12.1323	12.1474	12.0845	12.586	12.0578	11.6174	9.49889	12.6429	12.5247	12.7817	11.6673	11.7646	12.48	12.4756	12.364	12.7474	11.8285	11.3084	12.5321	12.4022	12.2562	11.7769	11.1613	12.7755	12.4642	12.2131	12.1088	12.5493	12.5554	12.5514	12.6054
STMN1	Stathmin (Fragment);Stathmin	5.96786e-09	16.5798	16.7174	16.7622	17.2239	17.5096	17.5781	16.4152	17.1279	17.8723	17.3634	18.378	17.0423	16.8685	17.2337	17.6015	17.5026	17.3538	16.9733	16.8366	17.5291	17.452	17.366	16.98	16.295	17.9787	17.614	17.0582	17.213	16.9083	17.865	16.8427	17.0084
FRMD3	FERM domain-containing protein 3	1.09685e-06	NaN	NaN	7.3324	8.59809	9.74946	10.6191	9.8784	NaN	9.04941	8.98064	NaN	10.1638	9.51093	NaN	9.59099	9.98349	9.83711	9.99094	NaN	9.69808	10.3724	NaN	10.5657	8.95767	9.5867	10.4011	10.0825	NaN	NaN	9.66646	10.1405	NaN
PIPSL	Putative PIP5K1A and PSMD4-like protein	3.78066e-07	NaN	NaN	NaN	NaN	9.1294	8.52061	8.30807	NaN	9.56182	7.88275	NaN	NaN	NaN	NaN	9.36831	9.90692	8.69334	NaN	NaN	9.31361	9.10896	NaN	9.11078	NaN	10.075	8.50919	9.02972	NaN	NaN	9.30773	8.79526	NaN
RPS6	40S ribosomal protein S6	9.28431e-07	15.9589	15.579	15.083	14.9137	15.992	16.4169	15.5096	13.7774	16.1295	15.5398	15.4453	15.6102	16.1866	14.9523	16.4166	15.8742	16.286	15.9315	15.3693	15.8011	15.5236	14.4483	16.2193	15.4785	15.9323	15.5413	15.8444	15.4625	15.4316	15.3927	16.3655	15.0263
TRIM26	RING-type E3 ubiquitin transferase (Fragment);Tripartite motif-containing protein 26	3.13426e-07	NaN	NaN	NaN	8.66332	NaN	NaN	9.25496	NaN	9.96382	7.88316	NaN	8.4004	NaN	NaN	9.23563	9.38583	NaN	NaN	NaN	9.141	9.48035	NaN	9.61007	NaN	9.73565	7.86833	9.34862	NaN	NaN	9.86841	8.3786	NaN
MPG	DNA-3-methyladenine glycosylase II (Fragment);DNA-3-methyladenine glycosylase	1.305e-07	7.2498	NaN	NaN	NaN	10.4294	9.32269	9.75088	NaN	10.1581	NaN	NaN	9.24667	9.17459	NaN	9.46858	11.2105	8.57577	8.32517	NaN	10.6592	10.0773	NaN	9.89119	9.77283	10.1743	NaN	10.2512	NaN	NaN	10.4715	8.58353	NaN
NBAS	NBAS subunit of NRZ tethering complex	7.71417e-08	11.0814	10.0557	9.43296	10.8159	10.4364	9.71809	10.3837	NaN	10.4691	10.3616	NaN	10.9801	10.2822	NaN	11.0105	10.7827	10.2601	9.07547	10.0687	10.869	10.5558	9.86903	11.1295	10.2848	11.3813	9.56636	10.7745	NaN	10.3376	11.1385	10.6397	10.2119
TARS3	Threonine--tRNA ligase 2, cytoplasmic	4.66929e-06	NaN	NaN	NaN	5.60347	NaN	5.33117	6.47702	NaN	6.71929	NaN	NaN	NaN	NaN	NaN	7.63597	7.37253	NaN	NaN	NaN	7.83539	NaN	NaN	8.35647	NaN	8.01868	7.63477	6.91344	NaN	NaN	7.77743	7.04881	NaN
EXOSC2	Ribosomal RNA-processing protein 4;Exosome complex component RRP4	3.37582e-09	12.2349	10.8435	12.0941	11.285	11.6901	11.9512	11.8588	11.2351	12.0184	11.6265	9.96729	12.9725	12.7303	11.7992	12.3636	12.23	11.9227	12.4295	10.3862	12.0863	12.1669	11.1557	13.0439	12.238	12.4805	12.2959	12.8919	10.4325	10.9563	12.6167	11.9908	11.4786
SBNO1	Protein strawberry notch homolog 1	1.60667e-07	9.4195	8.46728	8.15382	7.46092	7.3737	7.39422	9.95218	NaN	9.14542	NaN	NaN	9.45356	8.85688	8.32421	7.66117	9.03079	7.23664	9.23279	10.168	8.78947	8.44009	6.78648	9.71155	9.42173	9.04943	7.56928	9.69493	9.41721	8.09574	8.70304	7.43739	7.14283
CRPPA	D-ribitol-5-phosphate cytidylyltransferase	6.20463e-07	8.7373	NaN	NaN	10.6708	7.14996	9.11144	10.5345	NaN	8.35514	8.39181	NaN	9.62103	NaN	NaN	7.39862	10.4383	7.43112	NaN	NaN	7.4278	9.44106	NaN	7.05847	9.08915	8.71072	10.3651	10.5891	NaN	NaN	9.34392	9.68869	NaN
GTPBP10	GTP-binding protein 10;GTP-binding protein 10 (Fragment)	4.92181e-07	NaN	NaN	NaN	NaN	9.25526	7.63454	8.98567	NaN	9.72798	NaN	NaN	4.1262	6.1445	NaN	8.72677	9.50714	8.03454	NaN	NaN	7.99844	9.20142	NaN	8.58406	NaN	9.22467	6.81301	9.59939	NaN	NaN	9.97852	7.02866	NaN
EFCAB5	EF-hand calcium-binding domain-containing protein 5;EF-hand calcium-binding domain-containing protein 5 (Fragment)	2.2175e-06	13.5539	13.6876	14.228	13.4558	13.7842	13.6238	14.3013	14.4213	13.8417	13.6695	12.5074	14.2471	14.0237	13.3476	13.9575	13.7475	13.1959	13.8371	14.1262	13.708	13.948	13.5462	14.4822	13.8787	13.945	13.8827	14.252	12.6643	13.0332	13.8898	13.9249	13.1423
VPS37C	Vacuolar protein sorting-associated protein 37C;Vacuolar protein sorting-associated protein 37C (Fragment)	1.57944e-06	7.69145	NaN	NaN	11.733	9.78561	10.5977	10.8635	NaN	5.19413	10.265	NaN	10.1727	9.64186	8.14488	5.47318	9.96518	10.8414	9.93363	NaN	8.99837	10.0459	10.7803	11.1746	9.05317	10.3526	10.1434	9.9986	8.3951	9.31548	10.715	10.2424	10.1079
CNOT1	CCR4-NOT transcription complex subunit 1	5.31554e-15	13.2222	12.1388	12.8235	12.6564	12.5745	12.476	13.3827	12.876	12.6222	12.7311	11.9959	12.6936	12.9058	12.1376	12.6979	12.9615	12.0922	13.0339	13.2113	12.8803	12.9161	12.0551	13.4996	13.0932	12.9195	12.6674	13.3461	12.8078	12.5979	12.8315	12.7677	12.2487
TSSC4	Protein TSSC4;Protein TSSC4 (Fragment);Protein TSSC4 (Fragment);Protein TSSC4 (Fragment);Protein TSSC4	1.54722e-07	11.7682	10.7434	NaN	11.5256	11.568	11.3061	12.6451	NaN	12.4353	10.6552	NaN	11.3975	11.5419	NaN	12.2772	12.2655	11.7134	11.9661	NaN	12.7306	11.7779	9.22519	12.7228	11.6222	12.2016	11.898	12.4539	NaN	8.74927	12.5253	11.8044	NaN
MAP1LC3B2;MAP1LC3B	Microtubule-associated proteins 1A/1B light chain 3 beta 2;Microtubule-associated protein 1 light chain 3 beta, isoform CRA_f;Microtubule-associated proteins 1A/1B light chain 3B	1.06131e-06	16.4517	16.7918	15.9204	17.7347	17.635	17.7352	16.3349	16.4928	17.7982	17.7935	17.9305	16.8029	16.5375	16.7833	17.6515	17.7689	18.0814	16.4296	16.3319	17.642	17.4514	17.8964	15.8806	16.2189	17.997	17.3802	16.9295	16.8067	16.3341	17.3588	16.763	17.8646
MRPS16	28S ribosomal protein S16, mitochondrial;28S ribosomal protein S16, mitochondrial	1.12859e-06	NaN	12.021	11.7834	10.2928	10.5604	10.9444	9.54683	12.4152	11.7541	10.1928	11.3099	12.3389	11.6513	11.9307	11.2564	11.5482	11.5077	11.4901	12.023	11.2433	10.749	NaN	11.319	11.6774	11.6335	10.6872	11.9155	11.7234	12.4561	11.3746	NaN	10.9551
PGP	Glycerol-3-phosphate phosphatase	2.38239e-07	13.1771	13.0739	12.4647	13.322	13.8448	13.5783	13.0493	11.9834	14.0185	13.6095	13.805	12.9619	12.6059	12.705	13.7556	13.4988	13.8029	13.0315	12.027	13.8468	13.759	13.5093	12.8253	12.4637	13.8011	13.6019	13.1496	12.3333	13.0382	13.9987	13.4896	13.6262
RIMOC1	RAB7A-interacting MON1-CCZ1 complex subunit 1	6.70487e-09	11.8957	11.9562	10.4402	11.2389	12.1018	11.6914	11.0251	NaN	12.1792	11.9027	11.4349	10.6545	10.9335	10.7684	12.0104	12.017	11.8863	9.10357	NaN	12.19	11.8525	11.4167	11.5731	11.0836	11.9508	12.0157	11.6193	10.3985	NaN	11.4306	11.8038	11.8329
BTBD17	BTB/POZ domain-containing protein 17	4.11035e-08	14.3789	14.054	14.1923	14.6474	14.6236	14.6613	14.2274	13.9348	14.9902	14.5406	14.3035	14.302	14.2815	13.7084	14.8105	15.0581	14.0969	14.4944	14.5226	14.7473	14.6211	14.2818	14.5462	14.0497	14.7584	14.4813	14.2623	14.0036	12.0148	15.3381	14.4872	13.7867
HCFC1	Host cell factor 1	1.45037e-08	14.5915	13.9376	14.4757	13.731	13.2764	13.2586	14.2976	14.6098	13.257	13.2479	12.4114	14.1998	14.1951	13.8355	13.2885	13.3888	12.7536	14.4573	14.5851	13.3381	13.1749	12.8088	14.4453	14.0969	13.4524	13.274	14.3185	14.216	13.8059	13.4698	13.2769	12.9777
PIGK	GPI-anchor transamidase	4.77516e-08	10.3909	NaN	9.02444	10.6244	11.4246	11.175	11.6809	NaN	11.8638	11.0464	NaN	11.4895	10.9696	NaN	11.6809	11.3075	11.321	10.9038	NaN	11.4414	11.6327	8.24319	11.7135	11.3311	11.6446	11.1364	11.5883	NaN	NaN	11.7483	11.7351	NaN
TSPAN14	Tetraspanin (Fragment);Tetraspanin-14	4.85588e-06	10.783	NaN	9.91987	8.37774	10.6378	10.3472	9.94844	NaN	10.868	9.70312	NaN	9.61363	7.53578	NaN	10.1751	9.79034	10.2418	10.1655	11.0404	10.7394	10.1274	9.0839	10.2842	NaN	11.0832	7.98603	10.7586	1.54172	NaN	11.056	10.1928	10.7063
ZNF316	Zinc finger protein 316	4.37128e-07	8.7707	NaN	8.36238	6.77914	NaN	8.71009	10.6939	NaN	9.79144	NaN	NaN	9.27272	10.1191	NaN	9.17072	9.49798	8.4957	9.3496	NaN	9.42194	9.52288	7.69271	10.7016	9.97119	9.1691	7.29487	10.5544	NaN	NaN	9.38796	8.7396	NaN
NUDT5	ADP-sugar pyrophosphatase	4.28531e-07	12.3509	11.9426	11.5842	13.4707	13.1986	13.0786	13.0147	11.2859	13.9594	12.9077	13.1213	12.2112	11.567	12.1705	13.4387	13.2356	13.2939	12.023	11.1288	13.4002	13.2266	13.1267	12.4877	11.5556	13.6997	13.0627	12.5345	11.5036	11.8794	13.6827	13.1067	13.2251
WBP2	WW domain-binding protein 2	5.43674e-08	11.9918	11.0681	11.8367	12.4534	12.8819	12.7518	10.8231	9.95788	14.1816	12.4624	13.4355	11.791	11.2628	11.9978	13.2163	12.8372	12.8519	12.2601	NaN	12.5926	12.6621	12.0107	12.4859	11.9026	13.3545	12.4569	12.2343	12.2265	12.4636	13.3628	12.6237	12.4643
CCDC160	Coiled-coil domain-containing protein 160	4.8262e-06	11.73	11.9784	11.7468	10.9648	11.1396	10.6282	11.0951	9.84122	10.7031	10.267	NaN	11.984	11.3745	10.3528	11.2564	10.8383	10.7442	11.6522	NaN	11.3027	11.1753	10.7486	11.6107	11.5871	11.0297	11.3433	11.1044	11.5759	11.0546	10.6272	11.141	9.26561
JPT2	Jupiter microtubule-associated homolog 2;Jupiter microtubule associated homolog 2	4.56984e-13	12.9513	13.2492	12.3853	13.4193	14.2679	13.6742	13.2411	8.7561	14.0354	13.6633	14.1059	13.0004	13.0905	13.5625	13.818	13.5973	14.0829	12.8914	13.0113	14.3189	13.7224	13.9303	12.7956	12.7726	14.0009	13.8785	12.9469	12.7243	12.7226	13.7681	13.5019	14.0119
YIF1A	Protein YIF1;Protein YIF1A	1.42421e-06	9.46475	11.9079	NaN	9.201	12.7495	11.9812	11.0384	NaN	11.9566	11.8947	11.9848	11.5697	11.5021	13.0621	11.2319	12.444	11.6468	10.7111	13.3113	12.5974	12.4355	12.2034	11.1931	12.1412	12.5007	12.5688	12.5908	12.7867	12.7446	12.4938	11.9608	12.5075
ZMYM3	Zinc finger MYM-type protein 3	4.03589e-07	11.056	10.3954	9.26531	7.18174	8.83308	9.07495	10.0303	NaN	6.62164	9.27435	NaN	9.37542	11.1471	9.20221	9.77315	9.35092	5.70522	11.2994	NaN	9.275	8.53712	NaN	11.6969	10.6657	7.82666	9.46029	10.779	NaN	NaN	9.25153	8.96468	9.20673
TUBAL3	Tubulin alpha chain-like 3	2.45986e-07	16.0885	15.0153	14.4296	15.5003	17.0131	14.9371	15.8531	10.1979	16.8318	16.0263	14.5988	15.976	14.4803	15.5486	16.806	15.7846	15.3025	16.2303	9.52626	17.3067	15.606	16.0703	15.7813	13.4169	16.2014	15.9431	16.0406	13.7307	14.4787	16.3314	15.7575	15.9914
FBLL1	rRNA/tRNA 2'-O-methyltransferase fibrillarin-like protein 1	8.19503e-07	10.1891	NaN	9.15946	7.47174	9.1543	9.27809	9.89604	NaN	9.87212	8.64031	NaN	10.0887	10.7889	NaN	9.59849	10.2367	8.12767	10.0148	NaN	9.50859	9.35648	8.11686	10.4721	11.0113	9.51541	8.86992	8.32172	NaN	NaN	9.53228	9.2361	NaN
SMCHD1	Structural maintenance of chromosomes flexible hinge domain-containing protein 1	9.4744e-11	13.9424	13.198	13.3741	13.2923	12.5343	12.5592	14.1599	12.839	12.7571	12.4419	13.486	13.5542	13.8833	12.7495	12.669	12.94	12.0111	13.6559	13.6822	12.9301	12.7912	11.9515	14.1496	13.4805	13.0182	12.5411	13.9981	13.3721	12.7286	12.9189	12.6285	12.3163
CASTOR2	Cytosolic arginine sensor for mTORC1 subunit 2	9.29937e-12	10.7828	11.1105	NaN	7.18026	10.9434	10.2731	9.6829	NaN	11.0566	10.785	NaN	10.9732	10.0654	8.45858	10.8453	11.2902	11.0535	11.7466	NaN	11.0086	11.4845	11.4642	9.76262	10.8513	11.702	11.1865	10.7793	NaN	10.6746	11.7345	10.8249	11.7659
UNC119B	Protein unc-119 homolog B	7.29823e-08	12.0154	11.5423	12.186	10.7786	11.5951	12.0858	10.3523	10.4921	11.4047	11.9008	13.7651	11.3712	11.2014	10.7549	12.7314	12.1483	12.2967	11.9153	11.1624	12.24	11.9149	11.3413	12.033	11.4254	12.2939	11.6114	11.6842	11.1387	10.9689	12.5019	12.0755	12.2406
HSPB11	Chromosome 1 open reading frame 41, isoform CRA_b;Intraflagellar transport protein 25 homolog;Intraflagellar transport protein 25 homolog	7.53484e-07	9.94566	NaN	NaN	9.39662	11.0539	10.868	8.47967	NaN	11.3675	10.6998	NaN	7.47679	7.95232	9.09223	10.7319	11.0876	10.8021	8.10249	NaN	10.0125	10.4796	8.28972	9.3118	7.97542	10.5584	10.9138	9.51052	NaN	NaN	11.8718	10.2355	10.0407
DOCK11	Dedicator of cytokinesis protein 11	2.08277e-09	10.8684	10.2649	10.302	12.0931	11.7119	11.7621	11.373	NaN	11.6203	11.8663	10.6053	10.2285	10.7302	10.2511	11.7164	12.1	11.1863	10.7403	NaN	11.8699	12.0359	11.3388	11.7033	10.6126	12.1263	11.42	11.3261	10.8547	11.184	11.7811	11.7318	11.4988
NDEL1	Nuclear distribution protein nudE-like 1	8.65298e-09	NaN	NaN	NaN	11.0735	11.3536	11.6153	10.7572	NaN	11.5066	11.5167	11.4305	7.90889	10.5694	NaN	11.3856	11.9881	11.8208	10.3582	NaN	11.3924	11.9505	11.8124	10.9882	9.666	11.1466	11.5672	10.5244	10.0494	NaN	11.8767	11.4882	11.6499
MRPL23	39S ribosomal protein L23, mitochondrial;39S ribosomal protein L23, mitochondrial;39S ribosomal protein L23, mitochondrial;39S ribosomal protein L23, mitochondrial	1.07358e-08	12.1735	11.5953	11.7396	10.0851	10.56	10.9209	10.809	11.2543	11.6248	10.8406	11.6597	12.3418	12.1783	10.5895	11.3339	11.1978	11.5277	12.2871	11.0231	11.1722	10.9578	10.4456	12.1968	11.653	11.9424	11.1047	12.0269	11.3392	10.6554	12.0459	10.4934	9.92051
RENBP	N-acylglucosamine 2-epimerase	1.85752e-06	NaN	8.13144	NaN	NaN	10.0548	10.376	9.93918	NaN	10.8898	9.86662	NaN	NaN	NaN	NaN	9.21805	9.89314	10.2998	8.9359	NaN	10.3483	9.86422	NaN	9.55506	8.25953	10.5426	10.5951	10.358	NaN	8.51298	10.2209	10.3417	9.59378
CNIH4	Protein cornichon homolog 4	6.96487e-07	10.8884	12.3741	13.0469	9.88269	12.5848	13.1156	10.9082	NaN	11.137	11.6589	NaN	13.1546	12.8662	12.4171	10.9915	12.9752	13.0471	12.2518	9.7663	12.4333	12.516	11.8773	11.7683	12.8562	11.005	12.3876	12.7876	12.8124	11.1809	11.3206	11.2032	10.4485
FIGNL2	Fidgetin-like protein 2	1.58289e-10	12.0737	11.3961	11.3927	9.77891	10.7238	10.6475	12.1719	10.9874	11.9302	11.0938	10.0815	11.7851	11.7684	11.3178	11.4413	11.3494	10.9771	12.1975	11.2411	11.1252	10.8087	11.0872	12.085	11.4104	11.4092	10.9213	11.7301	11.4594	11.4507	11.5175	11.0079	10.9661
SEPTIN8	Septin;Septin-8	1.59299e-07	8.40758	NaN	NaN	8.72295	9.35565	8.84196	8.73758	NaN	9.62872	9.33938	NaN	NaN	6.75701	NaN	10.1815	9.93697	9.32141	NaN	NaN	9.87321	9.67283	8.4474	8.69894	NaN	9.75432	9.26351	8.44087	NaN	NaN	10.1603	9.46761	NaN
CD81	CD81 antigen;CD81 antigen;CD81 antigen;Tetraspanin (Fragment);Tetraspanin (Fragment);Tetraspanin (Fragment);CD81 antigen	4.1356e-08	12.8949	12.7158	11.7968	14.1158	12.8903	12.347	13.5429	11.6699	14.185	12.8213	12.4784	12.153	12.0066	12.0593	13.3034	12.5659	12.5579	12.2729	11.7636	12.8239	12.4594	12.6164	12.7425	12.0131	13.2474	12.4582	12.1571	12.1171	12.1793	13.2441	12.431	12.8559
TP53BP1	TP53-binding protein 1	2.7152e-10	14.3237	14.0488	14.758	13.9714	12.9855	13.3866	14.3785	15.4448	12.8612	13.4688	13.0163	13.9668	14.5996	14.309	13.178	13.644	12.5672	14.3816	15.4163	13.401	13.5577	13.249	14.5248	14.4518	13.3765	13.3604	14.3355	14.634	14.0776	12.9671	13.4419	13.1902
USP27X;USP22	Ubiquitin carboxyl-terminal hydrolase 27;Ubiquitin carboxyl-terminal hydrolase 22	3.57385e-07	NaN	NaN	NaN	NaN	NaN	7.71887	8.43799	NaN	7.88693	NaN	NaN	NaN	6.59646	NaN	6.55076	8.50786	8.15501	6.99234	NaN	8.25869	7.32107	NaN	8.226	NaN	7.7063	NaN	9.18049	NaN	NaN	8.81799	7.85404	NaN
RBCK1	RanBP-type and C3HC4-type zinc finger-containing protein 1;RanBP-type and C3HC4-type zinc finger-containing protein 1 (Fragment);RanBP-type and C3HC4-type zinc finger-containing protein 1;HCG2019817, isoform CRA_d;RanBP-type and C3HC4-type zinc finger-containing protein 1 (Fragment);RanBP-type and C3HC4-type zinc finger-containing protein 1 (Fragment);RanBP-type and C3HC4-type zinc finger-contain…	2.86058e-05	NaN	NaN	7.08016	NaN	NaN	6.18928	NaN	NaN	9.02091	6.94186	NaN	NaN	5.11864	NaN	8.53725	6.37614	NaN	NaN	NaN	7.729	5.69093	NaN	NaN	NaN	9.24802	7.19137	NaN	NaN	NaN	9.03226	6.69254	NaN
AIF1L	Allograft inflammatory factor 1-like	5.34469e-07	NaN	NaN	NaN	5.98787	NaN	NaN	6.42765	NaN	9.71936	7.4916	NaN	NaN	NaN	NaN	8.59748	7.10206	7.30072	NaN	NaN	8.89403	NaN	NaN	7.28518	NaN	9.52739	NaN	6.71489	NaN	NaN	9.38974	NaN	NaN
NHLH2;NHLH1	Helix-loop-helix protein 2 (Fragment);Helix-loop-helix protein 1;Helix-loop-helix protein 2	4.82474e-06	NaN	NaN	NaN	NaN	NaN	NaN	5.57154	NaN	6.76319	NaN	NaN	NaN	NaN	NaN	7.77285	7.04721	NaN	NaN	NaN	6.7452	NaN	NaN	8.29038	NaN	7.59292	NaN	7.97784	NaN	NaN	7.65882	NaN	NaN
INS;INS-IGF2	Insulin;Insulin (Fragment);Insulin, isoform 2;Insulin	3.22197e-05	13.9908	15.4097	15.7301	8.86117	11.0948	12.5095	9.57752	14.6428	9.45976	11.1371	14.99	14.2777	12.4598	16.2631	9.67056	NaN	13.365	12.5786	13.8949	9.70539	9.13553	13.9236	NaN	13.7419	NaN	7.96974	11.9667	14.137	15.4692	8.51454	8.83154	13.4942
RTL8C	Retrotransposon Gag-like protein 8C	1.29845e-07	11.0007	11.681	11.5424	9.89067	11.8271	12.2214	9.30776	NaN	12.4419	11.4563	11.9382	11.4481	11.8612	11.2436	12.2963	12.1072	12.6625	11.4618	11.3025	11.7851	11.6469	12.3211	11.4008	10.7859	11.9606	11.127	11.4487	10.4366	11.9955	11.7838	8.90939	12.3811
DISP2	Protein dispatched homolog 2	4.76458e-07	9.27662	10.28	8.62706	10.1403	10.337	10.5674	9.48027	9.09556	10.0024	11.112	11.306	9.51196	9.22857	NaN	10.6174	10.3727	10.6231	8.15521	8.97176	10.5828	10.806	10.0085	9.93126	9.64094	10.9812	10.6775	10.103	8.36671	1.83107	10.7273	10.9285	9.93388
A2ML1	Alpha-2-macroglobulin-like protein 1	0.000583761	NaN	NaN	NaN	17.2455	14.8818	17.8952	NaN	NaN	11.5905	23.402	17.5159	NaN	11.6961	NaN	13.8701	17.9955	15.0239	5.11942	NaN	11.9253	16.1111	NaN	NaN	16.2591	14.2247	16.7285	13.9783	NaN	NaN	16.2385	16.9391	NaN
EPB41L3	Band 4.1-like protein 3	5.31554e-15	11.6921	12.5042	11.5694	12.8665	13.767	13.1296	12.6357	12.2993	12.7751	13.7494	11.9593	11.5597	12.4238	11.7845	12.4223	13.6816	12.6084	10.8696	10.0547	13.994	13.6431	13.0507	11.6379	12.5778	13.4912	13.6744	13.4455	12.3379	11.4404	13.3976	13.4646	13.3796
AFDN	Afadin	2.17424e-06	10.8721	NaN	NaN	10.9179	10.8935	11.5312	11.0226	NaN	11.46	11.6607	NaN	10.1992	9.96674	NaN	11.8093	11.8686	10.6714	9.30644	NaN	9.37468	11.9792	10.9234	11.1667	9.76888	12.1328	11.331	10.5291	NaN	NaN	11.7141	11.7901	10.5755
ATPAF1	ATP synthase mitochondrial F1 complex assembly factor 1;ATP synthase mitochondrial F1 complex assembly factor 1 (Fragment);ATP synthase mitochondrial F1 complex assembly factor 1;ATP synthase mitochondrial F1 complex assembly factor 1	4.62183e-06	10.8653	10.8732	8.14688	11.1564	9.99586	9.27431	9.41696	10.0914	11.0423	7.18823	NaN	10.0648	10.9859	10.1158	11.3381	9.99519	9.50532	9.22925	NaN	10.8095	9.76199	9.61848	10.1529	8.83114	9.83328	9.3993	10.261	8.58584	9.74566	10.4258	8.96767	10.1559
VPS26C	Vacuolar protein sorting-associated protein 26C	6.97202e-07	10.2039	NaN	NaN	6.98749	9.04863	8.41901	9.66664	NaN	10.0368	9.23472	NaN	6.4222	8.18716	NaN	8.50776	9.66108	9.17291	10.0339	NaN	9.02274	8.64151	7.88042	9.53134	7.66876	9.47386	8.91349	10.1595	NaN	NaN	9.51825	8.67245	7.61034
TMEM147	Transmembrane protein 147	1.48801e-06	9.47466	NaN	8.58474	NaN	NaN	9.03186	9.3408	NaN	10.0474	9.57707	NaN	9.3684	8.40109	NaN	10.2301	8.97098	10.1868	10.0287	NaN	9.23355	8.86324	NaN	10.0399	8.59528	7.01936	6.88608	9.18234	NaN	NaN	7.60222	8.9153	NaN
SUMO3;SUMO2;SUMO4	Small ubiquitin-related modifier 3;SMT3 suppressor of mif two 3 homolog 3 (Yeast), isoform CRA_d;Small ubiquitin-related modifier 3;Small ubiquitin-related modifier 2;Small ubiquitin-related modifier 4	5.91431e-06	17.4495	17.7513	17.2718	17.0857	16.9899	16.7597	17.3142	17.5715	17.1135	16.7687	16.8863	17.5426	17.3915	17.3267	17.0724	16.8769	16.6549	17.4622	17.5857	16.8872	16.7115	16.846	17.4683	17.4474	17.0299	16.8407	17.3038	17.4629	17.2113	16.8399	16.5477	16.9193
EIPR1	EARP and GARP complex-interacting protein 1	1.68027e-07	12.7281	12.1222	10.9747	13.0029	12.3165	12.129	12.4829	12.0457	13.1251	12.662	13.3092	12.2253	11.9971	12.3176	12.695	12.3424	12.3523	12.6546	10.1676	12.5364	11.9942	12.2987	12.4898	11.799	12.9016	12.0382	11.6825	11.322	12.4391	12.8612	12.2027	12.3299
RPL23A	60S ribosomal protein L23a;60S ribosomal protein L23a (Fragment);60S ribosomal protein L23a (Fragment);60S ribosomal protein L23a (Fragment);60S ribosomal protein L23a	1.49521e-08	13.7741	13.9596	13.3933	13.2787	14.0623	14.0439	13.4946	13.8722	14.1638	13.6179	14.0827	13.8636	13.942	14.1228	14.0806	13.871	14.2887	13.838	14.2374	13.9908	13.69	14.0565	14.1133	13.6758	13.8593	13.9956	14.2064	13.8623	14.2162	14.0097	13.55	13.897
FAM171A2	Protein FAM171A2	1.7033e-10	11.5055	10.6955	11.3796	11.4848	12.4138	12.6218	10.9231	11.4041	12.5568	13.1674	11.9597	10.8248	11.175	11.017	12.7144	12.926	12.46	11.2383	12.1708	12.6922	12.9352	12.143	12.2184	11.1843	13.2528	12.8788	12.1374	11.7403	11.5925	12.8949	12.9159	12.2929
BICD1	BICD1 protein;Protein bicaudal D homolog 1	3.38835e-10	11.8645	11.4132	11.6024	12.8618	13.0744	12.5723	12.0963	6.82306	13.2769	12.502	12.4417	11.5982	11.6088	10.9387	13.666	12.9622	12.1606	11.5227	10.5034	13.3364	12.7127	12.2878	12.2354	11.3466	13.339	12.651	12.2144	11.2652	11.0933	13.2843	12.7582	12.4913
SNRPGP15;SNRPG	Putative small nuclear ribonucleoprotein G-like protein 15;Small nuclear ribonucleoprotein G;Small nuclear ribonucleoprotein G;Small nuclear ribonucleoprotein G	3.63143e-07	12.2565	14.0341	14.7615	12.0574	12.1752	14.6175	11.1282	11.8593	12.3842	12.1802	14.7332	13.8834	14.7025	14.8228	12.6397	12.4844	14.5444	13.7516	13.7434	12.1302	12.059	13.6065	13.3597	14.0727	11.2798	11.7764	13.7614	13.2591	14.3831	11.7735	8.93079	13.9903
ELAPOR2	Endosome/lysosome-associated apoptosis and autophagy regulator family member 2;Endosome/lysosome-associated apoptosis and autophagy regulator family member 2;Endosome/lysosome-associated apoptosis and autophagy regulator family member 2 (Fragment)	6.58245e-07	9.91531	9.82231	NaN	8.31844	10.2686	9.87171	11.0488	10.8597	8.63099	10.1791	NaN	8.06708	10.9067	10.6602	6.38221	10.7872	10.3613	10.2632	10.3754	10.8618	10.5615	10.1544	11.3581	10.4422	10.2585	9.84001	11.2054	10.1837	9.96791	10.7947	10.4329	9.65634
SNX24	Sorting nexin-24	6.10873e-07	NaN	NaN	NaN	NaN	9.14176	7.81429	6.22047	NaN	10.0643	8.05723	NaN	NaN	6.40619	NaN	9.94555	8.90353	9.49563	NaN	NaN	9.51129	8.87254	NaN	8.33089	NaN	10.0025	NaN	8.50308	NaN	NaN	9.93477	8.61868	NaN
SEC13	Protein SEC13 homolog	5.42273e-06	11.8986	11.7147	11.1491	10.8573	10.9874	11.4443	11.4614	12.5487	12.8135	11.1403	12.6401	11.1786	11.169	12.3079	12.6967	11.9041	11.8202	12.0784	11.8614	11.001	10.9905	11.0726	12.7301	11.6795	12.4376	11.6819	12.0841	11.999	11.3799	12.6001	11.1176	10.3608
MATR3	Matrin-3	2.83509e-08	11.9029	11.4344	10.8764	7.33403	10.8165	10.906	12.4466	7.71848	9.96455	10.2586	NaN	12.0474	12.1555	9.1483	10.7719	10.7222	8.65568	11.6993	10.3418	12.0063	11.0182	8.29987	12.0664	12.026	11.0166	10.5881	12.75	9.61835	11.216	11.8833	10.2632	9.53356
NUDT19	Acyl-coenzyme A diphosphatase NUDT19	3.54245e-06	NaN	NaN	NaN	NaN	7.42092	NaN	9.83571	NaN	8.62703	NaN	NaN	NaN	7.39344	NaN	5.26211	8.31912	NaN	NaN	NaN	9.31005	7.80714	NaN	8.95821	NaN	9.14659	NaN	9.31797	NaN	NaN	8.71506	8.31137	NaN
PIK3C3	Phosphatidylinositol 3-kinase catalytic subunit type 3	1.40844e-06	NaN	11.8355	NaN	11.3811	NaN	10.6941	11.069	NaN	11.3019	NaN	NaN	NaN	9.32396	NaN	11.8009	10.8645	10.6748	NaN	NaN	10.99	NaN	NaN	10.8475	NaN	11.6533	10.4471	11.1263	NaN	NaN	11.5157	10.8767	NaN
NAA20	N-acetyltransferase 5 (ARD1 homolog, S. cerevisiae), isoform CRA_a;N-alpha-acetyltransferase 20	4.1357e-07	8.79905	NaN	NaN	8.86388	10.2257	9.96089	10.7106	NaN	6.1122	9.09908	NaN	10.7981	9.33724	NaN	10.9	10.2808	10.183	9.65591	NaN	3.52153	9.45766	7.1229	11.4384	9.40895	9.18085	9.37498	11.2845	NaN	NaN	8.60218	9.05231	NaN
DRG2	Developmentally-regulated GTP-binding protein 2	3.12859e-08	12.0959	11.5259	11.1802	11.3405	11.676	11.6454	11.3605	11.1753	11.8587	11.2464	11.8786	11.6482	10.8875	11.0934	11.9922	12.2527	11.6338	10.9312	11.5315	12.0275	11.7328	11.3803	11.8179	11.7229	12.3054	11.5063	11.8082	11.1401	11.2311	12.457	11.711	11.2743
SRRM1	Serine/arginine repetitive matrix protein 1	1.4521e-07	12.3485	10.9212	11.9926	10.9914	10.9383	10.7563	12.7037	11.8506	10.9627	10.7162	8.10458	11.5559	12.1562	11.3259	11.2739	11.7378	9.86931	12.2107	12.5489	11.7549	11.2961	10.499	13.1315	12.0407	12.0688	10.947	12.8287	12.092	11.4023	11.633	11.3173	9.4356
SUN2	SUN domain-containing protein 2	3.76419e-09	11.3591	11.1113	7.30545	11.6873	10.2673	9.34166	10.6639	8.66552	10.2153	8.83156	5.35987	10.2022	11.0712	9.93607	9.60853	10.7331	9.0647	11.329	8.66359	11.1758	10.5954	7.69195	12.4296	11.4227	11.8437	8.72464	12.6935	11.2852	6.58749	11.6	9.42358	NaN
EIF3L	Eukaryotic translation initiation factor 3 subunit L	1.41982e-09	14.3849	14.2443	13.9829	13.598	13.9718	13.9149	14.3301	14.2348	14.2444	13.678	13.7196	14.4317	14.0611	14.1516	14.1316	14.0308	13.8316	14.4122	14.3008	14.0275	13.8645	13.5307	14.5386	14.4192	14.028	13.9331	14.4441	14.2782	14.3051	14.404	13.982	13.6708
MICALL1	MICAL-like protein 1	1.65891e-11	10.9499	7.45916	10.6174	11.7378	11.7008	11.1796	11.0873	10.7762	10.9989	11.5151	11.3523	10.2917	10.8295	9.50305	12.1466	11.9057	10.666	10.574	11.1522	12.2722	11.3429	10.1964	11.3884	10.2484	12.5038	11.3388	11.3181	10.3803	7.57378	12.3547	11.5496	10.3738
SEZ6L	Seizure 6-like protein;Seizure 6-like protein;SEZ6L protein;Seizure 6-like protein	2.20889e-07	10.8667	NaN	NaN	9.26618	10.1104	10.0559	9.70051	NaN	10.411	9.65615	NaN	10.0603	9.89355	NaN	10.4232	10.5178	9.7712	10.1439	NaN	10.1354	9.93073	8.26758	10.7576	10.1495	11.3099	10.3518	9.93637	NaN	8.28978	10.9303	9.59194	NaN
UBE2I	SUMO-conjugating enzyme UBC9;SUMO-conjugating enzyme UBC9;SUMO-conjugating enzyme UBC9 (Fragment);SUMO-conjugating enzyme UBC9	2.45796e-07	13.713	13.9515	12.7998	12.3254	13.4472	13.3204	13.647	10.5969	14.354	13.2629	13.5732	14.0549	13.9367	11.6387	14.0968	13.6489	13.1763	13.6151	11.0562	13.8245	13.2448	11.8411	14.4282	13.3266	14.1539	13.3691	14.2806	12.8911	12.0886	14.482	12.7005	12.0865
SLC25A17	Peroxisomal membrane protein PMP34	7.29049e-07	NaN	NaN	NaN	4.23526	4.28994	6.27129	5.89569	NaN	6.74631	NaN	NaN	NaN	NaN	NaN	5.80519	6.01028	4.29649	NaN	NaN	5.10165	4.88368	NaN	6.61567	NaN	6.80353	0.993557	6.5007	NaN	NaN	5.98345	1.4948	NaN
CPNE1	Copine-1;Copine-1 (Fragment);Copine-1	1.44096e-07	13.8885	13.7686	13.6203	13.9084	13.9139	13.815	13.5024	14.151	14.0778	14.1628	15.1741	13.4722	13.2732	13.8712	14.0176	13.9976	14.1272	13.6271	13.6184	13.9484	13.9225	13.9544	13.6516	13.7244	14.0049	13.9071	13.3387	13.903	13.9776	14.1211	14.0548	14.2548
SIRT1	NAD-dependent protein deacetylase sirtuin-1	5.90193e-06	7.33777	NaN	NaN	NaN	NaN	7.48093	7.07584	NaN	9.3856	3.68636	NaN	8.71805	9.06103	8.40463	9.10782	7.52266	8.38338	8.43569	NaN	6.51263	8.60231	NaN	8.07448	8.74372	9.02216	9.78992	7.73221	NaN	NaN	6.79452	9.26013	NaN
APOC3	Apolipoprotein C-III	8.19902e-08	12.2313	12.9676	13.5354	7.37244	10.8837	11.7261	8.46743	12.5258	8.40901	11.3815	12.432	10.5189	11.8445	11.9484	10.153	9.92928	11.4938	NaN	13.3434	9.58771	9.46479	12.2107	8.98552	15.3334	NaN	10.4821	13.1634	13.233	10.8457	10.0478	9.61999	10.5018
ARCN1	Coatomer subunit delta	3.71132e-11	15.0596	14.8997	14.6531	14.5817	14.8923	14.8537	14.8729	15.1071	15.1914	14.6692	15.0424	14.9736	14.2196	14.9477	14.9339	14.976	14.6239	15.0769	14.8302	14.9641	14.8751	14.751	15.0021	14.7164	14.9519	14.8706	14.8778	14.8395	14.6549	14.9956	14.8179	14.7723
MCM5	DNA replication licensing factor MCM5	3.60679e-08	11.6611	11.8905	10.9578	10.5374	10.8728	9.57107	11.861	8.34169	10.6454	10.0407	NaN	11.6846	11.047	10.7679	11.0465	10.9837	8.82759	11.3174	11.8091	11.5657	10.3405	9.05953	11.8346	11.7472	11.6785	10.5195	12.5494	11.5133	9.16574	11.979	10.2247	9.07881
FGF13	Fibroblast growth factor (Fragment);Fibroblast growth factor 13	3.57465e-07	NaN	9.9071	10.8075	10.8651	10.7827	11.5739	10.3145	10.2666	10.6149	11.9169	12.4069	10.0987	9.06227	NaN	11.1943	11.2858	12.1728	NaN	NaN	11.1822	12.4339	11.6392	11.0528	NaN	11.1096	11.2069	10.4454	NaN	11.1064	11.1171	11.0847	11.64
PSMD10	26S proteasome non-ATPase regulatory subunit 10	1.74074e-07	11.7706	11.0431	9.89483	11.8407	12.1426	12.0056	11.9052	NaN	10.8732	11.9729	13.3352	11.4895	10.6593	11.8005	10.35	12.2366	12.2582	11.045	10.7513	12.1341	12.2564	11.6717	11.3939	10.9254	12.1512	11.9697	11.7002	9.73462	NaN	12.5091	11.8748	11.9719
CAPZB	F-actin-capping protein subunit beta	2.79341e-07	12.3263	12.9866	12.3715	13.8302	14.0017	13.8394	13.2638	12.9913	14.23	13.8432	14.4592	12.9739	12.7709	13.3882	14.0468	13.8497	13.9966	12.5651	13.3165	14.03	13.8712	13.9096	13.0394	12.8583	14.1294	13.9542	13.351	12.9653	12.4708	14.2523	13.8037	13.6426
CROCC	Rootletin (Fragment);Rootletin	6.5081e-06	6.73405	NaN	NaN	7.51172	NaN	9.07235	9.56803	NaN	7.91261	9.57931	NaN	6.48893	4.96723	NaN	10.3378	8.52959	NaN	9.27331	NaN	8.25677	9.30496	8.46599	10.2972	NaN	9.549	8.83256	9.46613	NaN	NaN	9.43326	9.55744	9.59161
EIF4ENIF1	Eukaryotic translation initiation factor 4E transporter	7.64609e-07	11.4854	10.0849	9.69381	10.1915	10.4707	11.1969	11.4937	10.4181	10.1149	10.5487	8.51741	10.2153	11.0281	NaN	11.2851	11.3917	9.70633	11.4588	6.02643	11.4457	10.8458	10.3423	12.4648	10.845	11.6669	10.6161	12.0428	10.891	9.55119	11.4849	10.5762	10.3928
DYNLRB1	Dynein light chain roadblock-type 1	5.26477e-08	10.9992	12.8766	12.4375	12.459	12.8319	13.535	11.6386	11.3961	12.9262	12.4816	14.7032	11.8336	12.0048	13.6516	12.5356	13.0643	13.5676	11.4079	12.8336	12.3779	12.6483	12.8359	11.4145	11.4121	12.6878	12.1197	12.1285	12.6802	13.8851	12.873	9.97916	11.635
UQCC1	Ubiquinol-cytochrome-c reductase complex assembly factor 1 (Fragment);Ubiquinol-cytochrome-c reductase complex assembly factor 1	5.69268e-08	10.6155	11.3208	10.4817	10.9148	10.3539	9.81756	10.9561	NaN	10.3436	9.30563	NaN	11.6364	10.6963	NaN	8.70838	10.7069	9.89619	11.5452	NaN	11.2285	10.1837	9.43831	10.2221	10.8787	10.5149	10.5786	11.1147	11.7766	10.0932	11.3903	9.61217	9.94667
MRPL43	39S ribosomal protein L43, mitochondrial;39S ribosomal protein L43, mitochondrial (Fragment);39S ribosomal protein L43, mitochondrial (Fragment);39S ribosomal protein L43, mitochondrial	1.45782e-06	12.5782	12.5836	12.7479	11.8539	11.7951	12.1926	11.7441	12.0831	12.2627	11.8027	11.2907	12.8411	12.7135	12.5414	12.3716	11.5951	12.2653	12.7771	12.3363	11.6381	11.7012	11.9332	12.4854	12.1635	12.1177	11.7875	12.4796	12.4716	12.9277	11.7312	11.4126	12.1177
CDC37L1	Hsp90 co-chaperone Cdc37-like 1	6.5015e-06	10.9018	10.8036	11.3169	10.9474	10.2882	8.33925	10.0678	10.4964	11.4531	10.6951	11.1154	10.0281	11.1571	10.8158	10.8161	10.3867	10.7896	NaN	NaN	10.1113	10.2926	11.2442	10.6697	9.94247	10.2817	9.35386	10.6754	NaN	9.5822	10.603	10.6247	8.96274
AP4B1	AP complex subunit beta;AP-4 complex subunit beta-1	1.26893e-06	NaN	NaN	NaN	5.88543	6.71799	NaN	4.66384	NaN	6.59735	5.35852	NaN	NaN	NaN	NaN	7.87193	7.25974	5.47658	NaN	NaN	7.27372	8.54734	6.30862	7.10569	NaN	8.32839	5.90688	5.9822	NaN	NaN	7.03867	6.19215	NaN
TMEM9	Proton-transporting V-type ATPase complex assembly regulator TMEM9	3.93189e-07	NaN	10.6782	NaN	8.86671	11.5061	11.0378	11.7769	NaN	8.57968	8.34772	NaN	11.817	11.169	8.97902	7.99619	11.0475	9.92886	8.53534	NaN	9.36899	10.9944	10.9354	7.52226	7.69149	8.71729	11.3484	10.5771	9.30872	10.019	10.6241	9.8074	11.0664
UNC13B	Protein unc-13 homolog B	5.02197e-07	8.68264	NaN	NaN	9.11531	6.10631	8.00096	8.13641	NaN	8.78896	9.11582	NaN	NaN	NaN	NaN	6.97024	9.33846	7.93181	8.63929	NaN	9.4138	8.31128	8.03995	8.66147	NaN	9.77403	5.42917	8.19238	NaN	7.72816	9.06874	8.29326	7.12729
SEPTIN6	Septin;Septin-6	3.37534e-09	13.6772	13.1651	13.8275	14.7368	14.7543	14.5489	14.2394	13.6367	14.889	14.7748	14.4727	13.7652	13.815	13.7512	15.0134	14.881	14.7234	13.8887	13.0733	14.7462	14.8213	14.4461	14.3359	13.7777	14.8813	14.8726	14.0463	13.8603	13.4036	14.756	14.8489	14.2728
EXOSC1	Exosome complex component CSL4	1.26556e-06	11.4738	10.8808	10.2703	10.3518	10.4404	9.64635	11.7962	10.0532	8.3924	8.83316	NaN	11.3274	10.6783	10.5119	9.4469	10.7891	8.14394	9.61599	NaN	11.7367	9.0757	10.2682	11.1812	10.3405	11.1135	9.12522	12.1891	9.23597	9.62553	11.4855	9.52888	NaN
NMNAT1	Nicotinamide/nicotinic acid mononucleotide adenylyltransferase 1	1.33517e-06	11.0884	11.1219	10.4918	9.1852	9.52165	9.24628	10.7429	NaN	10.1265	9.30675	NaN	11.4638	11.4483	10.4519	10.4581	10.1818	10.2572	11.5015	NaN	10.4696	9.67834	10.4089	11.4718	10.9073	10.5645	10.5792	10.4214	9.71471	11.6661	10.6691	10.0448	9.09711
GUK1	Guanylate kinase (Fragment);Guanylate kinase (Fragment);Guanylate kinase;Guanylate kinase	4.25262e-07	9.89787	11.3368	10.2624	9.03196	9.93391	10.3624	10.7498	2.21214	9.2301	11.5851	NaN	11.2179	9.76434	NaN	9.24906	12.2171	8.84083	5.17563	11.5154	8.9256	11.0243	NaN	9.69671	11.5152	12.9136	10.4491	11.275	NaN	1.33244	12.59	11.1654	NaN
EPS15	Epidermal growth factor receptor substrate 15	3.99532e-06	NaN	NaN	NaN	11.6634	9.06593	9.73345	9.14236	NaN	9.26135	9.96553	NaN	NaN	NaN	NaN	8.63495	8.84801	10.3552	NaN	NaN	9.45918	10.5535	8.90325	8.47442	NaN	9.92409	9.93348	7.09216	NaN	NaN	8.58538	9.32405	9.46018
RPS6KA3	Non-specific serine/threonine protein kinase;Non-specific serine/threonine protein kinase;Non-specific serine/threonine protein kinase;Ribosomal protein S6 kinase alpha-3	7.57956e-07	8.10467	9.3446	9.11993	7.3025	10.8053	10.5836	8.60914	1.47839	9.90951	10.3409	9.93382	6.42901	8.95497	8.56806	11.6098	10.989	9.83656	8.88277	1.79774	11.0191	10.758	5.42884	10.7194	8.7464	10.2716	10.6224	10.3972	7.28174	NaN	11.1979	10.7748	1.25666
MYO9A	Unconventional myosin-IXa	0.00256189	NaN	NaN	NaN	NaN	NaN	NaN	NaN	NaN	4.58343	NaN	NaN	NaN	6.27281	NaN	NaN	NaN	NaN	NaN	2.47558	5.17619	5.56686	NaN	NaN	NaN	5.07013	NaN	5.13796	NaN	NaN	7.34731	NaN	NaN
JMJD6	Bifunctional arginine demethylase and lysyl-hydroxylase JMJD6	1.73393e-09	10.3976	10.5824	8.19699	7.33237	8.09396	8.37482	9.31799	NaN	9.71334	8.09372	NaN	9.19621	7.32002	NaN	7.7411	8.83257	8.70689	8.18289	NaN	9.2879	8.03163	NaN	9.93522	9.30649	8.80896	7.16623	9.75278	9.02147	NaN	9.69141	7.74292	NaN
EIF3H	Eukaryotic translation initiation factor 3 subunit H	1.49622e-09	14.2278	15.1131	14.6428	14.3904	14.9903	14.3685	14.9648	15.2538	14.9244	13.8676	15.0057	14.8288	14.3914	15.1696	15.0496	14.8671	13.9257	14.8607	14.7606	15.1816	14.7241	14.0046	14.7757	14.5258	14.6285	14.7616	15.0486	14.9803	14.9862	15.2846	14.6036	14.6329
BCAT2	Branched-chain-amino-acid aminotransferase;Branched-chain-amino-acid aminotransferase (Fragment);Branched-chain-amino-acid aminotransferase;Branched-chain-amino-acid aminotransferase;Branched-chain-amino-acid aminotransferase, mitochondrial	1.40633e-06	7.98401	NaN	9.59747	8.11457	9.92764	9.85911	8.90098	NaN	9.7804	9.62619	NaN	9.77767	10.3558	NaN	9.96334	9.9108	10.0944	9.81411	NaN	9.23233	10.2413	NaN	10.068	10.6938	10.1463	9.81659	9.68067	10.4939	8.80978	9.83944	10.2784	NaN
PTGES3L-AARSD1	PTGES3L-AARSD1 readthrough;PTGES3L-AARSD1 readthrough;Alanyl-tRNA editing protein Aarsd1	1.79653e-08	12.5305	12.5694	12.6038	13.4656	13.5605	13.342	12.904	12.004	13.8289	13.4155	13.2964	12.6426	12.5479	12.7785	13.7082	13.3661	13.552	12.8172	12.5098	13.4034	13.3702	13.2942	12.7504	12.8919	13.7816	13.3879	12.8679	12.787	12.4484	13.6576	13.4354	13.1336
MORF4L1	Mortality factor 4-like protein 1	3.65019e-05	8.96661	NaN	9.32033	8.64099	NaN	8.93054	8.33637	NaN	8.89537	9.19773	NaN	10.0824	8.47566	NaN	9.2152	9.81378	8.71431	9.99872	NaN	9.53295	9.07279	NaN	10.4142	NaN	9.19701	NaN	9.24204	NaN	10.109	9.6414	NaN	NaN
CDIPT	CDP-diacylglycerol--inositol 3-phosphatidyltransferase	1.13125e-07	11.0712	11.3063	10.0041	13.0986	11.4813	12.1414	10.0726	-0.444217	11.8369	10.9045	11.7844	12.132	10.7	11.7144	11.9776	12.2297	12.4731	11.4152	10.2465	12.237	11.5838	12.3086	11.1183	11.3417	11.544	10.0208	11.6444	10.7608	11.2873	12.0969	11.383	12.086
REEP2	Receptor expression-enhancing protein;Receptor expression-enhancing protein 2	8.84339e-08	10.5105	11.1206	10.228	7.27064	11.3607	11.7406	9.85948	NaN	12.1679	10.7732	10.2136	11.2152	10.6814	NaN	11.6695	11.9357	11.3011	10.5908	NaN	11.2988	11.532	10.2429	11.4162	11.6838	12.4033	11.2511	10.9729	8.9478	NaN	12.2544	11.4597	9.74997
RABEP2	Rab GTPase-binding effector protein 2	3.5689e-07	NaN	NaN	NaN	10.1488	9.51099	9.03309	6.65624	NaN	9.61417	9.32558	9.41753	NaN	4.9684	NaN	9.28617	9.4142	8.89185	NaN	NaN	9.42897	8.8271	8.86827	7.77789	7.44311	9.50493	9.47095	8.19901	NaN	NaN	9.72985	9.5894	9.19788
WDR41	WD repeat-containing protein 41;WD repeat-containing protein 41;WD repeat-containing protein 41 (Fragment);WD repeat-containing protein 41;WD repeat-containing protein 41 (Fragment);WD repeat-containing protein 41 (Fragment);WD repeat-containing protein 41 (Fragment);WD repeat-containing protein 41	7.80936e-08	8.62268	NaN	NaN	9.73913	10.4945	9.91994	9.76812	NaN	10.2888	10.2894	NaN	NaN	9.45686	NaN	9.83455	10.6052	9.16081	7.01725	NaN	9.70498	10.3155	9.56871	9.17044	8.53131	10.1226	10.0041	8.42085	NaN	NaN	10.0157	10.1959	8.83622
SEC11C	Signal peptidase complex catalytic subunit SEC11;Signal peptidase complex catalytic subunit SEC11;Signal peptidase complex catalytic subunit SEC11C	5.28134e-07	11.5126	11.4724	11.3553	10.3147	10.7434	11.0738	10.0471	NaN	11.3748	10.1704	NaN	11.5006	11.4712	10.6809	11.001	11.0795	11.5333	11.5622	10.5653	11.0503	10.9506	10.2579	11.4092	10.8855	11.2273	10.4525	11.6627	10.3461	10.617	11.0798	9.72274	9.6001
ERBIN	Erbin	0.000556983	NaN	NaN	NaN	NaN	NaN	NaN	NaN	NaN	NaN	NaN	NaN	NaN	NaN	NaN	NaN	NaN	NaN	NaN	NaN	0	4.48517	NaN	NaN	NaN	-0.860683	NaN	NaN	NaN	NaN	1.12843	NaN	NaN
EXOC7	Exocyst complex component 7	1.8951e-14	12.3506	12.4371	12.1745	13.2592	12.9488	12.7651	12.6391	11.773	13.1113	12.8948	13.3109	12.1695	12.2219	12.2037	13.0105	12.9768	12.6673	12.1913	12.123	13.0449	12.9779	12.4293	12.4954	12.1695	13.0161	12.9424	12.3786	12.2499	11.9911	13.056	12.9298	12.5689
INTS14	Integrator complex subunit 14;von Willebrand factor A domain-containing protein 9;Integrator complex subunit 14;Integrator complex subunit 14	1.11592e-07	10.0943	NaN	9.09704	7.33272	10.7652	9.81472	10.7512	NaN	10.0561	9.65887	NaN	9.83174	10.0291	8.96235	10.407	10.2714	10.3089	9.62756	NaN	10.0579	9.68327	NaN	10.9686	6.09691	9.7856	10.7008	11.1804	10.3777	NaN	11.0699	10.0406	NaN
CS	Citrate synthase;Citrate synthase, mitochondrial	2.84006e-08	15.799	15.6274	15.6374	15.1857	15.0893	15.039	15.5932	15.8988	15.8067	15.012	14.0178	15.6531	15.637	15.2049	15.5624	15.5273	15.2423	15.7968	15.2977	15.3875	15.2995	14.6769	15.8535	15.5185	15.6363	15.2204	15.6808	15.4358	15.3908	15.7042	15.1778	14.7848
PWP1	Periodic tryptophan protein 1 homolog	1.50502e-10	11.2793	12.29	11.8265	11.6502	11.9145	12.1729	12.4173	12.6103	12.636	11.6986	12.35	10.8996	11.6163	12.355	12.4141	11.9565	11.9123	11.5186	12.9006	12.0814	11.9148	10.6042	12.6043	12.2908	12.3197	11.9877	12.4834	12.3747	12.2478	12.5947	12.5524	11.8277
PLEKHA5	Pleckstrin homology domain-containing family A member 5 (Fragment)	5.68291e-06	NaN	NaN	NaN	8.26149	NaN	7.69158	7.53201	NaN	11.5322	7.14488	NaN	8.04494	NaN	NaN	11.0434	8.19165	6.4467	NaN	NaN	9.03767	7.18499	NaN	8.99255	NaN	11.4971	7.43225	8.01528	NaN	NaN	8.5874	8.27014	7.20833
ELP3	Elongator complex protein 3	4.57329e-06	9.09255	NaN	11.4729	10.7175	NaN	9.12385	8.46709	NaN	11.0231	NaN	NaN	7.45584	NaN	NaN	7.20091	10.7894	9.69286	9.06947	0.215727	8.11147	9.40007	NaN	9.01359	10.453	11.0631	NaN	10.0546	NaN	NaN	10.7545	9.41503	NaN
ADAM11	Disintegrin and metalloproteinase domain-containing protein 11	5.26013e-09	10.6284	9.99607	11.7526	10.4668	11.6262	11.9553	9.96896	9.08223	10.9581	12.6387	12.3453	10.6009	11.7805	12.0248	11.3601	12.4841	12.2329	9.67988	10.0879	11.3723	12.3794	12.1236	10.9903	11.097	11.394	11.4534	10.802	10.9776	11.6003	11.2612	11.5997	11.5123
	cDNA FLJ60124, highly similar to Mitochondrial dicarboxylate carrier	5.31554e-15	13.3518	13.4442	12.5916	12.7993	12.6166	12.4732	12.7782	13.5063	13.1866	12.2024	13.2397	13.5264	13.239	13.0323	12.7563	12.8075	12.4423	13.4062	12.6546	12.8898	12.4637	11.9956	13.3447	12.8738	13.258	12.5355	13.247	12.986	13.4208	13.0693	12.2767	11.8912
TMEM143	Transmembrane protein 143	0.000293523	NaN	NaN	NaN	NaN	NaN	6.57787	NaN	NaN	5.24869	NaN	NaN	NaN	NaN	NaN	7.49789	6.14182	NaN	NaN	NaN	NaN	NaN	NaN	7.14421	NaN	7.1841	NaN	NaN	NaN	NaN	7.50777	NaN	NaN
THBS3	Thrombospondin-3	1.81626e-06	9.77093	8.69769	NaN	10.1147	NaN	8.42664	11.0195	NaN	10.1256	9.43013	NaN	NaN	9.26643	8.36129	10.1175	8.56343	8.23503	9.48233	NaN	10.0898	8.554	8.94266	10.6697	9.50145	10.0664	NaN	NaN	NaN	NaN	10.5241	10.1653	NaN
ABHD14B	Protein ABHD14B;Putative protein-lysine deacylase ABHD14B	1.20606e-06	9.19729	NaN	NaN	9.20445	NaN	9.61489	10.5278	NaN	9.81377	NaN	NaN	NaN	NaN	NaN	8.85681	9.60496	9.15719	NaN	NaN	8.82528	9.80527	NaN	5.73745	NaN	10.0348	10.6066	6.44313	NaN	NaN	10.6136	9.53583	NaN
MGRN1	RING-type E3 ubiquitin transferase;RING-type E3 ubiquitin transferase (Fragment);E3 ubiquitin-protein ligase MGRN1	3.34756e-07	10.861	9.52659	8.62598	7.92413	9.57064	10.3483	9.57922	NaN	10.1826	10.1093	NaN	10.7369	9.68607	9.26196	9.89384	10.3708	10.6249	11.5433	NaN	10.6634	10.4839	9.98649	10.2686	9.3155	10.8111	9.46196	10.115	7.39092	10.6553	10.9234	10.4167	10.4213
SEC61A1	Protein transport protein Sec61 subunit alpha isoform 1	1.00419e-06	13.5599	13.3417	13.1809	14.2597	12.4633	12.6601	13.1401	13.6987	13.1819	12.5103	13.1415	13.6463	13.4039	12.7118	13.1143	12.443	12.6068	13.4906	13.7054	12.6509	12.3993	12.4228	13.5046	13.2563	12.8321	12.291	12.8387	13.1524	13.1864	12.8196	12.3422	12.3075
STK24	Serine/threonine-protein kinase 24	5.01686e-09	12.3865	12.4511	12.1308	13.3522	13.3508	13.2225	12.7254	11.8245	13.5987	13.2962	13.3085	12.4394	12.2073	12.2579	13.4505	13.1661	13.2437	12.3343	11.6788	13.3043	13.1925	13.1276	12.7103	12.2788	13.4209	13.2382	12.5442	11.9349	11.9141	13.4121	13.3438	12.9839
SCML2	Sex comb on midleg-like protein 2	2.74433e-09	11.5712	11.7175	11.9515	11.4201	11.3713	11.1449	11.8278	12.6484	11.2328	11.2175	10.3208	11.766	11.7812	11.5991	11.1997	11.2779	10.9812	12.3427	12.5092	11.527	11.1322	10.9683	12.361	12.0162	11.6775	11.1073	12.5128	11.7221	12.1872	11.9957	10.9042	11.6105
MTAP	S-methyl-5'-thioadenosine phosphorylase	9.67192e-09	10.4916	10.9219	9.49434	11.8448	12.4122	12.2633	11.2645	6.87873	11.9752	12.0573	4.05942	11.5738	10.9649	11.1364	11.9413	12.392	11.8511	10.4968	10.0926	12.6872	12.3591	11.5067	11.1678	9.95456	12.1979	11.9573	11.7369	10.1771	11.3962	12.673	11.9336	11.1408
CCT3	T-complex protein 1 subunit gamma	1.55259e-07	16.0724	15.799	15.712	16.1747	16.2125	16.1965	16.0724	15.7205	16.2749	16.2209	16.7055	15.9844	15.9538	15.9584	16.2541	16.2228	16.3401	16.1508	15.6943	16.3044	16.2342	16.254	15.9712	15.9658	16.172	16.3322	16.1063	15.4773	15.8007	16.4356	16.2954	16.3448
UBB;RPS27A;UBA52	Polyubiquitin-B;Polyubiquitin-C (Fragment);Polyubiquitin-C (Fragment);Polyubiquitin-C (Fragment);Polyubiquitin-C (Fragment);Polyubiquitin-C (Fragment);Polyubiquitin-C (Fragment);Polyubiquitin-C (Fragment);Polyubiquitin-B (Fragment);Polyubiquitin-B (Fragment);Ubiquitin-40S ribosomal protein S27a (Fragment);Polyubiquitin-B;Polyubiquitin-C;Ubiquitin-40S ribosomal protein S27a;Ubiquitin-60S ribosomal…	5.15034e-07	18.9079	18.7849	18.7771	18.7808	18.5269	18.7686	18.8043	19.1103	19.0321	18.8498	18.5261	18.9068	19.0214	18.732	18.9573	19.0224	18.6006	19.0287	19.0878	18.9849	18.8496	18.6298	19.1257	18.8281	19.2492	18.7167	18.9787	18.3674	18.0989	19.2278	18.6649	18.5967
NAAA	N-acylethanolamine-hydrolyzing acid amidase;N-acylethanolamine-hydrolyzing acid amidase (Fragment);N-acylethanolamine-hydrolyzing acid amidase;N-acylethanolamine-hydrolyzing acid amidase (Fragment)	5.81916e-06	NaN	NaN	NaN	NaN	4.9064	NaN	6.73847	NaN	8.09065	NaN	NaN	NaN	5.25303	NaN	4.33987	7.26104	NaN	NaN	NaN	6.43397	5.2365	NaN	7.80475	5.46889	7.8501	4.92118	7.2897	NaN	NaN	7.56654	5.52766	NaN
NME7	Nucleoside diphosphate kinase 7	9.94121e-07	13.1324	11.666	12.0166	11.5183	11.251	10.8119	10.6198	NaN	11.6252	11.1177	NaN	10.4736	10.3684	11.198	11.7936	11.186	10.3613	12.0939	11.1535	12.4274	11.155	8.62191	11.5603	10.031	11.9822	11.494	11.9455	10.5475	11.2898	12.4296	10.7628	12.1522
FXR1	Fragile X mental retardation syndrome-related protein 1;RNA-binding protein FXR1	1.4811e-08	14.4718	14.5295	14.4102	14.3953	13.7852	13.9216	14.4894	14.9945	14.0543	13.7227	13.6752	14.4768	14.3443	14.3405	13.878	13.9529	13.8329	14.5104	14.3152	13.8887	13.9207	13.8188	14.6624	14.5772	13.9152	13.8947	14.7062	14.4272	14.2254	14.1858	13.9051	13.7002
ILF2	Interleukin enhancer-binding factor 2	3.0278e-07	16.7331	16.616	16.7658	15.4804	15.5605	15.413	16.6111	17.2405	16.067	15.4419	15.4551	16.8071	16.7608	16.5518	15.9061	15.9766	15.4709	16.8963	16.9563	15.7406	15.6695	15.176	16.7695	16.6996	15.9228	15.6529	16.7275	16.446	16.1054	16.1595	15.7153	15.27
TGFBR1	Receptor protein serine/threonine kinase;TGF-beta receptor type-1	6.77738e-08	11.6949	11.3545	11.632	11.005	12.0205	12.2907	11.4813	11.3337	11.9062	12.7057	12.2102	11.5754	12.0971	11.3045	12.3567	12.717	12.2121	11.4874	7.54613	12.5321	12.4356	12.1361	12.339	11.6658	12.7885	12.0498	12.358	9.84726	11.3041	12.3437	12.2207	11.3857
COG8	Conserved oligomeric Golgi complex subunit 8	3.32381e-05	NaN	NaN	NaN	NaN	NaN	NaN	NaN	NaN	NaN	NaN	NaN	NaN	NaN	NaN	6.22041	5.70793	NaN	NaN	NaN	NaN	NaN	NaN	5.93032	NaN	6.65863	NaN	2.40433	NaN	NaN	6.78504	NaN	NaN
MAPK14	Mitogen-activated protein kinase;Mitogen-activated protein kinase 14	1.70425e-07	NaN	NaN	NaN	NaN	7.34334	8.83772	8.34471	NaN	9.77696	NaN	0.316739	8.27367	7.47001	NaN	9.71817	9.17019	6.59915	NaN	NaN	10.2245	8.6206	8.48144	6.34017	NaN	8.0267	9.62768	7.56042	NaN	NaN	8.88205	6.79897	7.58323
PEX5	Peroxisomal targeting signal 1 receptor	7.32944e-09	10.6001	9.83155	8.79032	11.5888	11.0013	10.946	10.9277	10.9356	11.2436	10.9502	11.0105	10.6637	10.0818	8.44753	11.6002	10.9434	11.11	10.5866	10.0969	11.4117	11.0461	10.5631	11.0526	10.1592	11.4828	11.0794	10.8268	10.0763	9.90937	11.522	11.2906	10.3472
DERL1	Derlin;Derlin-1	4.36251e-07	12.2165	12.1289	11.1403	12.7115	12.0562	12.4452	12.2311	9.41554	9.89657	11.8421	NaN	12.7294	12.161	10.7702	8.97794	12.1606	12.685	11.971	NaN	11.964	12.3673	11.7277	12.2391	11.6933	12.7335	12.1064	12.3128	11.8587	11.3355	12.7383	11.9936	11.538
RIOK3	Serine/threonine-protein kinase RIO3	5.50049e-07	10.8055	10.3718	9.72058	11.6838	10.9004	10.8148	11.2142	9.66941	11.6331	10.7013	NaN	10.6337	10.3591	10.5517	11.1835	11.0916	10.9836	10.3409	9.02217	11.541	11.4318	9.88267	11.1014	10.4952	11.5511	11.2244	10.9918	9.49851	9.31228	11.0676	11.1441	10.5211
ATP2C1	Calcium-transporting ATPase;Calcium-transporting ATPase type 2C member 1	1.29075e-09	11.0787	11.4783	11.3715	10.6239	11.3566	11.6681	11.5312	12.0626	9.53348	11.5768	8.17676	10.8981	10.9984	10.8182	10.6194	11.6424	11.121	10.5377	11.742	11.0274	11.7054	10.8889	11.201	11.5245	10.7769	11.0879	11.402	10.6701	10.4196	11.0715	11.2653	10.4324
MPV17	MpV17 transgene, murine homolog, glomerulosclerosis, isoform CRA_f;Protein Mpv17;MpV17 transgene, murine homolog, glomerulosclerosis, isoform CRA_d;Protein Mpv17	0.000108087	NaN	NaN	NaN	NaN	6.02535	NaN	4.83705	NaN	8.39189	NaN	NaN	NaN	NaN	NaN	8.20537	8.68781	5.34676	NaN	NaN	7.74726	7.81166	NaN	4.83235	6.17506	8.51215	6.68656	7.03982	NaN	NaN	9.22453	4.7384	NaN
RPA3	Replication protein A 14 kDa subunit	5.63325e-09	10.5784	11.2024	9.7702	7.06438	10.1769	11.0408	7.71327	1.23205	10.6501	7.99136	9.90804	11.1646	10.7644	11.0246	10.3147	10.9191	11.1494	10.6314	NaN	10.8807	10.259	9.33008	10.5135	10.5822	10.7173	9.80361	11.3368	9.62996	9.24366	11.1022	5.90314	9.76489
PES1	Pescadillo homolog	2.48244e-06	11.7131	11.0549	10.2795	9.54595	9.39415	9.33177	11.2681	10.3675	10.3701	9.26971	NaN	10.9696	11.2048	8.16007	9.26261	10.0422	8.87474	11.4854	10.7085	10.6236	10.1508	8.96936	11.9869	10.3193	10.8546	9.0159	11.9521	10.0781	9.88659	10.9451	9.77489	NaN
ATL2	Atlastin-2	1.26476e-08	NaN	NaN	NaN	NaN	NaN	NaN	NaN	NaN	9.51496	NaN	NaN	NaN	NaN	NaN	9.28064	NaN	NaN	NaN	NaN	NaN	NaN	NaN	6.03083	NaN	6.73808	NaN	NaN	NaN	NaN	9.84465	5.12556	NaN
BRD8	Bromodomain-containing protein 8;Bromodomain-containing protein 8 (Fragment);Bromodomain-containing protein 8 (Fragment);Bromodomain-containing protein 8 (Fragment);Bromodomain-containing protein 8	8.04969e-07	10.8312	NaN	9.75077	11.0836	10.4837	7.35205	11.3624	NaN	11.7083	10.5369	NaN	7.44722	9.46281	NaN	11.1208	10.9194	9.06968	10.5187	NaN	3.18677	10.3258	8.73106	11.203	9.75794	11.5147	9.08198	11.5177	NaN	NaN	10.8175	10.3253	6.6263
CBX1	Chromobox protein homolog 1 (Fragment);Chromobox protein homolog 1 (Fragment);Chromobox protein homolog 1	3.03219e-07	13.5307	13.1202	13.5916	13.0578	12.5093	12.6141	13.6009	13.4291	13.2139	12.2468	10.4524	13.6539	13.9087	12.8531	12.4766	13.2272	12.5885	13.3173	12.8394	12.7297	13.1587	11.835	13.7853	13.4835	13.1029	12.5585	13.7931	12.4619	11.028	13.2687	12.5006	11.5963
RFT1	Protein RFT1 homolog	1.57602e-07	10.495	8.20165	8.37808	11.2703	9.43994	10.0327	10.8095	8.98914	10.6651	9.973	NaN	8.98976	10.2896	NaN	11.3564	9.82656	9.9162	10.2201	NaN	10.3361	10.108	9.70751	10.4428	9.09914	10.6267	9.34069	10.2685	8.99754	9.81392	10.3482	10.4746	9.39679
RAN	GTP-binding nuclear protein Ran;GTP-binding nuclear protein Ran (Fragment);GTP-binding nuclear protein Ran	6.53515e-07	17.6134	17.2302	17.1773	17.1458	16.93	17.3624	17.5297	17.5993	18.3707	16.9391	17.6019	17.0947	17.3043	17.1018	17.9271	17.6397	17.6576	17.4206	15.8296	17.4447	17.3959	16.0242	17.8696	17.3825	18.2222	17.2254	17.7182	17.3735	17.2634	18.4208	17.3461	17.2595
MAPK12	Mitogen-activated protein kinase;Mitogen-activated protein kinase 12	4.09573e-08	13.5353	NaN	NaN	12.774	13.9802	12.636	9.7549	NaN	11.4726	14.2597	NaN	16.7725	NaN	13.0706	12.2187	14.2943	13.5621	11.3682	NaN	11.0017	13.8916	12.7152	9.67041	NaN	11.5039	14.3083	10.6245	NaN	NaN	11.4214	13.7947	12.5522
LDAH	Lipid droplet-associated hydrolase	1.02125e-08	12.583	12.5549	12.3259	12.8868	12.6689	12.5906	12.3288	12.0177	13.2102	12.3621	11.6767	12.5967	12.6233	12.1146	13.1095	12.8203	12.6379	12.883	11.7671	12.9216	12.4936	12.1969	12.8313	12.1292	12.9873	12.4061	12.6842	12.342	12.9391	13.0873	12.5371	12.4507
SEPTIN10	Septin 10, isoform CRA_c;Septin;Septin;Septin-10	1.82778e-07	10.864	12.1359	NaN	10.4644	9.60764	9.10122	8.6027	NaN	9.84556	11.3108	NaN	NaN	11.6654	NaN	9.62466	9.43449	8.5997	NaN	NaN	9.62736	9.35371	NaN	8.89076	NaN	9.97283	8.61008	8.35622	NaN	NaN	10.4373	8.97489	12.7309
CWC22	Pre-mRNA-splicing factor CWC22 homolog (Fragment);Pre-mRNA-splicing factor CWC22 homolog	1.24188e-11	11.2341	11.249	10.0341	9.89138	9.05843	9.65287	11.273	9.10629	10.0162	9.19522	NaN	11.0133	10.9401	NaN	9.36939	9.67753	8.02121	11.3994	10.4247	10.5338	9.31774	8.99405	11.7613	10.8628	10.6898	9.2371	11.6453	10.8407	9.8306	11.0807	9.18183	8.40689
HNRNPLL	Heterogeneous nuclear ribonucleoprotein L-like	1.63291e-08	12.7379	12.0818	12.5616	11.9212	11.618	11.4993	12.9	12.3195	12.3326	11.2323	10.4209	12.8709	12.726	12.2592	11.722	12.1703	11.1781	12.716	12.1306	11.9715	11.9062	11.362	12.9799	12.8044	11.8782	11.7358	12.8747	12.1349	11.7783	12.4458	11.6996	11.0491
RAPGEF4	Rap guanine nucleotide exchange factor 4	5.52925e-09	NaN	8.22397	7.51036	9.37154	9.09001	9.90879	6.55503	NaN	7.65243	9.07296	NaN	7.33306	NaN	NaN	9.06435	8.86141	9.52895	4.05243	NaN	8.52438	9.64996	9.20769	8.37976	9.04111	9.50584	8.79558	8.16765	10.483	11.0141	8.19605	9.56169	NaN
COG2	Conserved oligomeric Golgi complex subunit 2	4.41336e-11	9.77702	9.87184	7.47683	10.2966	9.92413	8.97078	9.84356	NaN	10.1029	9.94975	8.52821	9.62711	9.36303	9.96816	9.83075	10.0619	9.08897	8.67122	NaN	9.91541	9.83144	8.9008	10.1781	9.59789	10.2768	10.0605	9.93338	9.78501	1.83186	10.2741	9.55101	9.21544
ACSL1	Long-chain-fatty-acid--CoA ligase;Long-chain-fatty-acid--CoA ligase;Long-chain-fatty-acid--CoA ligase 1	8.93209e-13	12.4286	12.3574	12.0259	12.1385	12.1086	11.9443	12.0804	12.3326	12.5264	11.7917	12.2816	12.1051	11.7591	11.3279	12.2755	12.166	11.8917	12.36	11.7112	12.2431	11.9668	11.6809	12.5943	11.8982	12.394	11.9491	12.4014	12.2524	12.5957	12.4425	12.2522	11.7981
FGD4	FYVE, RhoGEF and PH domain-containing protein 4;FYVE, RhoGEF and PH domain-containing protein 4;FYVE, RhoGEF and PH domain-containing protein 4;FYVE, RhoGEF and PH domain-containing protein 4	8.04958e-11	12.0358	11.9011	11.9228	13.2735	13.2005	13.0843	12.3753	11.2909	13.034	13.4106	12.7435	12.1484	12.0809	11.8153	13.1241	13.4668	13.0214	12.154	12.4093	13.5592	13.1781	12.9004	12.3181	11.9243	13.5017	13.2715	12.3628	11.9235	11.5184	13.6461	13.2786	12.9801
APLP1	Amyloid beta precursor-like protein 1;Amyloid beta precursor-like protein 1;Amyloid beta precursor like protein 1	1.29869e-11	12.1513	12.7649	13.213	12.9551	13.4477	14.012	12.9233	13.6532	13.2125	13.9631	14.8886	12.8123	12.4658	13.2693	13.3381	13.7285	13.9273	12.8288	13.6402	13.6097	13.863	14.2653	12.6839	12.3361	13.3285	13.5484	12.8695	13.1277	13.6667	13.5603	13.0876	13.9182
ZNF346	Zinc finger protein 346	4.49725e-06	NaN	NaN	NaN	NaN	NaN	8.45092	9.45952	NaN	9.38582	6.37485	NaN	9.71459	10.7895	NaN	9.13433	NaN	NaN	10.414	NaN	9.28672	NaN	NaN	10.6834	10.55	8.91797	NaN	10.6085	NaN	NaN	9.78603	NaN	NaN
ST7	Suppression of tumorigenicity 7, isoform CRA_d;Suppressor of tumorigenicity 7 protein;Suppressor of tumorigenicity 7 protein;Suppressor of tumorigenicity 7 protein;Suppression of tumorigenicity 7, isoform CRA_b;Suppressor of tumorigenicity 7 protein;Suppressor of tumorigenicity 7 protein	5.94271e-06	10.772	NaN	10.2666	9.59503	10.0914	9.84885	10.8378	NaN	10.2095	10.013	NaN	10.5551	10.7019	8.62098	10.0985	10.1566	10.4489	10.5721	NaN	7.88288	9.9358	10.0188	11.0103	10.1869	10.0058	9.89664	10.8643	10.7023	10.7998	9.30921	9.84211	8.30286
CPA4	Carboxypeptidase A4	0.000228144	8.26213	9.09081	NaN	NaN	NaN	NaN	NaN	NaN	9.34182	NaN	14.1409	7.63684	8.2514	10.4488	NaN	NaN	NaN	NaN	NaN	NaN	NaN	9.67449	NaN	NaN	NaN	NaN	NaN	8.93589	NaN	NaN	NaN	NaN
GPM6B	Neuronal membrane glycoprotein M6-b	1.37299e-08	11.9401	11.5997	10.8945	11.3149	12.5161	11.8681	11.1759	10.1438	12.7428	12.2121	11.7781	11.7709	11.5455	11.618	12.6493	12.8061	12.0846	12.3653	10.682	12.578	12.0113	11.2417	12.4596	11.4122	13.3495	12.0137	12.3328	11.1588	11.6551	13.2253	12.2015	12.3718
DDX27	RNA helicase;Probable ATP-dependent RNA helicase DDX27	9.9624e-07	11.7246	10.1222	10.8171	9.3007	9.76591	9.33845	11.6058	11.3683	10.5621	9.8102	NaN	11.3964	11.3935	10.7995	10.6776	10.3682	9.63252	11.7806	11.5763	10.7201	10.0633	8.7135	11.8613	10.7176	10.8072	9.72905	11.7437	9.80388	10.6882	10.848	10.0061	8.47449
MYL6	Myosin light polypeptide 6	3.0345e-07	15.3342	15.5033	15.1644	15.5011	15.8613	15.7872	14.2685	14.4759	16.1517	15.707	16.485	15.2259	15.3569	14.9459	16.0112	15.9041	15.7305	15.1228	15.1134	15.8488	15.4835	15.3459	14.9614	14.924	16.0493	15.6238	15.0316	14.8348	14.5307	15.4808	14.6465	15.5012
CPSF4	Cleavage and polyadenylation specificity factor subunit 4;Cleavage and polyadenylation specificity factor subunit 4;Cleavage and polyadenylation specificity factor subunit 4 (Fragment);Cleavage and polyadenylation specificity factor subunit 4	5.39976e-08	NaN	NaN	12.1102	8.35928	10.6688	10.3387	11.8826	NaN	7.7414	8.34364	NaN	11.6901	11.5899	12.8655	7.34732	10.6213	11.3142	10.3028	NaN	10.8453	10.9385	8.5816	10.681	12.096	9.13165	11.5608	11.6963	12.374	NaN	10.6879	10.3597	6.11463
RANBP3	Ran-binding protein 3	5.68118e-08	13.4807	13.1482	12.4618	12.64	12.9456	12.7204	13.6907	13.3057	12.3284	12.433	12.9382	13.7879	13.1079	13.1869	12.5938	12.8485	12.5058	13.1923	13.1811	12.9555	12.7603	12.6571	13.3635	13.4372	12.5416	12.8462	13.4936	13.1922	12.9897	13.0335	12.7302	12.7604
ETF1	Eukaryotic peptide chain release factor subunit 1	1.51941e-12	14.15	13.9186	13.4937	14.6913	14.473	14.3288	13.9879	13.4931	14.7674	14.2373	14.4088	13.9066	13.557	13.8537	14.7391	14.4801	14.3937	13.8039	13.8585	14.6316	14.5174	14.0548	14.0672	13.6801	14.658	14.4358	13.9974	13.7634	13.6765	14.6434	14.3772	13.8775
NDRG4	Protein NDRG4	1.67379e-09	13.4308	13.8457	13.9066	14.6377	14.7646	14.603	13.9256	13.6535	14.7902	14.8883	15.0075	13.9583	13.812	14.1603	14.9197	14.5744	14.7748	13.8975	13.7319	14.5208	14.7441	14.9153	13.5209	13.8368	14.5243	14.528	13.8143	13.7384	13.9895	14.5281	14.4586	14.6437
GPR89A;GPR89B	Golgi pH regulator A;Golgi pH regulator B	8.35939e-07	11.5325	10.1621	10.7893	12.2843	11.316	11.359	12.312	11.249	8.60011	11.0614	10.8832	11.7119	10.8418	10.3953	11.642	11.3384	11.5581	11.571	11.2821	11.5562	11.073	10.8612	11.2703	11.3414	11.6087	11.0941	10.9931	12.0204	10.8733	10.7141	11.4038	10.4959
SH3GLB2	Endophilin-B2	4.51184e-08	12.3737	12.3681	11.9703	13.1054	13.3753	13.0206	13.5895	11.8544	14.1236	13.5449	13.5746	12.0776	11.9386	12.3582	13.6646	13.0933	13.4335	12.1145	11.5875	13.3738	13.1444	13.1597	12.6275	12.1362	13.8527	13.2277	12.9095	12.3919	12.0201	14.0091	13.3757	13.3129
EPHA5	Receptor protein-tyrosine kinase;Receptor protein-tyrosine kinase;Receptor protein-tyrosine kinase;Receptor protein-tyrosine kinase;Ephrin type-A receptor 5	3.745e-08	10.4025	10.1974	10.5361	8.71349	10.7576	11.1669	10.1573	9.13692	11.1799	12.3633	11.8636	9.31903	9.74444	NaN	11.4828	11.8637	10.8265	10.2246	9.75102	11.5825	11.9139	10.1164	11.1958	10.7448	12.2041	11.4852	11.3564	10.483	11.1389	11.9342	11.3646	11.6917
ITIH4	ITIH4 protein;Inter-alpha-trypsin inhibitor heavy chain H4	5.86641e-05	NaN	NaN	NaN	NaN	NaN	NaN	NaN	NaN	NaN	NaN	NaN	NaN	NaN	NaN	NaN	NaN	NaN	NaN	NaN	NaN	NaN	NaN	NaN	10.6826	NaN	NaN	NaN	NaN	NaN	NaN	NaN	NaN
FNBP1	FNBP1 protein;Formin-binding protein 1 (Fragment);Formin-binding protein 1	1.77187e-07	9.96035	NaN	NaN	10.4978	10.1742	10.0356	9.3352	NaN	10.328	9.88257	11.1541	9.3395	8.82081	9.93461	10.3952	10.2015	9.82788	7.88792	0.231621	10.5725	10.1482	9.89085	9.94393	8.52534	10.3772	9.09238	9.75378	NaN	9.14317	10.5048	9.40394	10.0997
COX18	COX18 protein;Cytochrome c oxidase assembly protein COX18, mitochondrial	3.08839e-06	12.6192	11.394	12.3223	14.8309	13.6165	13.4401	13.8106	12.2525	13.6511	13.4588	14.3421	12.7325	11.9948	13.8184	13.0275	13.0876	13.5264	12.9199	11.4683	13.2633	13.1265	13.596	12.6832	11.7163	13.5003	13.4283	12.4377	12.5479	13.122	12.9188	13.4456	13.1524
CPEB4	CPEB4 protein;Cytoplasmic polyadenylation element-binding protein 4;Cytoplasmic polyadenylation element-binding protein 4	7.00284e-07	10.2384	10.9353	11.0187	9.08077	10.2862	10.5391	10.1865	10.4333	9.93046	10.1312	NaN	11.8193	10.1355	7.99716	10.6822	10.4733	9.53005	10.8	NaN	10.9576	10.6863	9.57774	11.4645	10.7117	10.8774	10.4789	11.4522	10.6022	8.87231	11.1494	10.3195	8.9778
PCDH9	PCDH9 protein;Protocadherin-9;Protocadherin-9	1.45759e-08	10.0347	NaN	8.85553	9.97303	10.2567	10.1474	11.1621	NaN	9.66351	11.48	NaN	9.60672	9.14243	NaN	9.51265	10.0755	9.68403	10.4008	NaN	10.0837	10.6481	9.93254	10.8883	9.06918	10.7526	9.55386	11.0233	NaN	10.0546	11.2178	10.2618	10.2829
DBI	Acyl-CoA-binding protein	8.20296e-07	10.8645	11.1566	11.1658	8.87827	11.8197	12.1657	8.2697	9.33835	10.622	11.1385	10.6026	11.4913	11.094	11.725	11.2909	12.335	12.369	10.2262	8.07972	12.0168	11.619	11.2435	10.3341	10.3	12.0073	11.0228	11.2566	10.5678	11.004	12.0501	9.35785	11.5938
IMP4	U3 small nucleolar ribonucleoprotein protein IMP4;U3 small nucleolar ribonucleoprotein protein IMP4 (Fragment);U3 small nucleolar ribonucleoprotein protein IMP4 (Fragment);U3 small nucleolar ribonucleoprotein protein IMP4 (Fragment);U3 small nucleolar ribonucleoprotein protein IMP4	0.000776296	NaN	NaN	NaN	NaN	NaN	NaN	8.96623	NaN	9.65732	9.39375	NaN	NaN	8.75696	NaN	7.82095	8.72601	NaN	NaN	NaN	8.10311	NaN	NaN	10.1308	NaN	8.82859	6.60238	10.049	NaN	NaN	8.25445	NaN	NaN
EIF4E2	Eukaryotic translation initiation factor 4E type 2	1.90912e-07	8.70844	NaN	NaN	9.13612	9.30615	8.23818	5.96402	NaN	6.99435	6.78433	NaN	9.25254	7.09165	NaN	9.61632	8.9356	8.60094	9.77642	NaN	6.6852	8.27873	6.94203	7.21829	NaN	8.17664	NaN	6.83193	NaN	7.61302	7.94857	8.59988	NaN
PPIL3	Peptidyl-prolyl cis-trans isomerase;Peptidyl-prolyl cis-trans isomerase (Fragment);Peptidyl-prolyl cis-trans isomerase-like 3	4.6049e-07	12.6648	11.5001	11.5695	12.0516	13.136	13.0707	11.6298	13.2213	13.0496	13.0542	13.3872	12.8136	12.6331	11.5627	13.5723	13.3325	13.4293	12.7228	5.36239	13.6183	13.3146	13.2584	13.1745	11.6217	13.9161	12.9109	13.4049	12.5431	12.3513	13.8511	12.2087	13.1111
CCDC115	Coiled-coil domain-containing protein 115	2.82622e-06	NaN	NaN	NaN	8.85843	6.81612	7.8329	8.22959	NaN	8.65943	7.78912	2.21958	6.96904	7.30503	NaN	7.15419	NaN	9.70342	7.11585	9.73026	8.81166	8.97362	7.89137	9.33174	NaN	8.25491	8.80507	8.67621	NaN	NaN	7.6806	9.07804	NaN
GLS	Glutaminase	9.51667e-08	7.03505	NaN	7.76896	NaN	6.70986	8.47341	10.1743	NaN	10.0226	NaN	NaN	8.82241	9.32717	NaN	9.52035	9.92383	8.10378	NaN	NaN	9.90458	8.94603	NaN	10.535	9.23371	10.2759	8.54324	9.66634	9.19105	NaN	9.94812	8.76244	NaN
TAX1BP1	Tax1-binding protein 1;Tax1-binding protein 1 (Fragment);Tax1-binding protein 1	2.57901e-05	NaN	NaN	NaN	NaN	7.22332	9.26697	8.62141	NaN	9.54724	7.58602	NaN	9.57981	NaN	NaN	9.68135	NaN	7.98619	7.57127	NaN	9.1861	NaN	NaN	8.89108	NaN	NaN	NaN	9.32663	NaN	NaN	9.90695	9.52559	NaN
PALS2	Membrane protein, palmitoylated 6 (MAGUK p55 subfamily member 6), isoform CRA_a;Protein PALS2	3.4097e-07	10.7995	10.7161	10.5907	11.8546	11.4941	11.3373	11.1145	11.0045	11.6147	11.6074	11.0032	10.6142	10.2159	10.8012	11.3779	11.0471	11.4654	10.9249	10.2473	11.5161	11.4434	11.469	10.9998	10.8428	11.4647	11.2972	10.8575	10.0405	11.1022	11.4918	11.1476	11.1789
[truncated: 4,298 more rows]

## Sheet: Table S7 - DEP compartments
ID	logFC	AveExpr	t	P.Value	adj.P.Val	B
SERPINC1	4.36952	12.2151	10.2699	1.16e-11	3.41e-10	16.5786
[truncated: 350 more rows]

## Sheet: Table S8 - GO Compartments DEP
Neurite-enriched proteins
[truncated: 19 more rows]

[truncated: 4 more sheets: Table S9 - Cell line info, Table S10 - sgRNAs, Table S11 - RNASeq QC, Table S12 - antibodies]
